# Supplementary material for: Polygenic risk score and phenome-wide association study of the Epstein-Barr virus antibody response
Source: Front Genet. 2026 Mar 16;17:1786510. doi: 10.3389/fgene.2026.1786510 (PMC13033376; doi:10.3389/fgene.2026.1786510)
Supplement: Supplementary file 1 [file Table1.xlsx]

## Sheet: Table of content
Table of Content Supplemental Table 1
Table S1a-b: The vioplot for predictive performance of PRS in two validation datasets (UKB and Milieu Intérieur (MI))
Table S2: HLA allelic assocition in European UKB data set
Table S3: The GWAS association status after meta-analyses of all three cohorts in non-MHC region at p≤10-5
Table S4: The best results of pathway analyses after functional enrichment and meta-analyses of all three cohorts.
Table S5a-b: The details of PheWAS analyses results(a) and the PheWAS plot (b) of the most significant results (FDR<0.05) in UKB dataset.
Table S6 a-b The table results and plot of means of EBNA-1 IgG serology among different autoimmune conditions in UKB dataset.
Table S7: The list of all hapmap markers and the posterior effect sizes to construct EBNA1-IgG response PRS

## Sheet: S1
Figure S1 (a-b)
The violin plots of the median standardized PRS distributions between cases and controls in UKB and Milieu Intérieur (MI) validation cohorts: In the boxplot insert, the dot within each box indicates the middle median score. the median standardized score of cases was 59% vs 43% in UKB cohort and was 56% vs 34% in Milieu Intérieur (MI) cohort (P<0.001).

## Sheet: S2
Table S2: Top HLA GWAS association in European UKB dataset in response to EBNA1
HLA_Allele	BETA	SE	P
DRB5_101	0.257091	0.0214859	9.7031e-33
DQA1_102	0.227121	0.0191058	2.44996e-32
DQB1_602	0.271576	0.0234091	6.98684e-31
DRB1_1501	0.259279	0.0239601	4.13826e-27
DRB1_301	-0.217827	0.0213425	2.54229e-24
DQB1_201	-0.217267	0.0213347	3.20015e-24
DRB1_701	-0.217632	0.022187	1.34746e-22
DRB3_202	0.227642	0.0233103	2.07554e-22
DRB1_1201	0.724169	0.0752968	8.64519e-22
DQA1_201	-0.236845	0.0252007	7.05966e-21
DRB4_103	-0.178122	0.0202817	1.951e-18
B_801	-0.159856	0.0224348	1.12035e-12
B_702	0.162789	0.0258629	3.24891e-10
DQA1_301	-0.124263	0.0200033	5.47605e-10
C_702	0.134967	0.0225386	2.2077e-09
DPB1_402	0.188153	0.0318976	3.81342e-09
A_301	0.126548	0.0221893	1.21458e-08
DRB1_1301	0.195882	0.0362789	6.86594e-08
DQB1_603	0.197237	0.0365692	7.09259e-08

## Sheet: S3
Table S3: The meta-analyses of GWAS results outside MHC region for all cohorts at p≤10-5
SNP	CHR	BP	A1	A2	P_meta	Q*	annot	near_genes
rs61851627	10	82990950	G	A	8.623e-09	0.2892	intergenic	NRG3
rs61851635	10	83018821	C	T	1.238e-08	0.4111	intergenic	NRG3
rs61851633	10	83014698	T	A	3.303e-08	0.5513	intergenic	NRG3
rs10764372	10	23307046	G	T	9.93e-08	0.9415	intronic	ARMC3
rs55739202	10	82987695	T	A	1.198e-07	0.5867	intergenic	NRG3
rs61851628	10	83000878	A	G	1.792e-07	0.5554	intergenic	NRG3
rs6799477	3	36633003	C	T	4.162e-07	0.6261	intergenic	STAC, NBPF21P
rs7898352	10	23327612	G	A	5.481e-07	0.2391	intergenic	ARMC3
rs13409286	2	2399564	C	G	6.847e-07	0.0128	intergenic	MYT1L
rs10828401	10	23332267	A	G	7.172e-07	0.2831	intergenic	ARMC3
rs1777833	1	111956473	G	A	7.447e-07	0.9167	downstream	OVGP1
rs62339365	4	179073141	G	C	7.917e-07	0.5386	intergenic	RP11-84H6.1
rs7079729	10	23305707	G	A	8.933e-07	0.9967	intronic	ARMC3
rs11131858	4	179075873	T	C	9.298e-07	0.5774	intergenic	RP11-84H6.1
rs1993575	4	179087440	C	T	1.062e-06	0.5681	intergenic	RP11-84H6.1
rs60593980	4	179084071	C	T	1.135e-06	0.5667	intergenic	RP11-84H6.1
rs1764807	1	111956206	T	C	1.18e-06	0.9158	downstream	OVGP1
rs11131857	4	179075209	G	A	1.184e-06	0.6153	intergenic	RP11-84H6.1
rs59605118	3	151122922	A	G	1.505e-06	0.1612	intronic	MED12L, P2RY12
rs11707416	3	151108965	A	T	1.51e-06	0.9164	intronic	MED12L, P2RY12
rs1567676	2	2403708	C	A	1.519e-06	0.1047	intergenic	MYT1L
rs62339371	4	179096406	T	C	1.556e-06	0.5641	intergenic	RP11-84H6.1
rs1567675	2	2403590	A	C	1.575e-06	0.1071	intergenic	MYT1L
rs7075999	10	23305497	G	A	1.65e-06	0.9871	intronic	ARMC3
rs11708767	3	151119726	A	G	1.664e-06	0.1171	intronic	MED12L, P2RY12
rs3732765	3	151090424	A	G	1.682e-06	0.5332	exonic	MED12L, P2RY12
rs35299370	4	179067900	G	C	2.039e-06	0.7103	intergenic	RP11-84H6.1
rs4680408	3	151123388	T	G	2.055e-06	0.8748	intronic	MED12L, P2RY12
rs56178341	10	82967308	G	C	2.193e-06	0.2364	intergenic	NRG3
rs114011113	1	102636404	C	T	2.205e-06	0.8754	intergenic	OLFM3, RP11-202K23.1
rs115771393	2	172282463	C	T	2.249e-06	0.7312	intronic	METTL8
rs72808812	10	82968785	A	G	2.333e-06	0.2155	intergenic	NRG3
rs57781984	3	151114554	G	T	2.406e-06	0.7563	intronic	MED12L, P2RY12
rs12490051	3	151118042	C	T	2.559e-06	0.0909	intronic	MED12L, P2RY12
rs765281	3	151115991	C	T	2.601e-06	0.0732	intronic	MED12L, P2RY12
rs6850991	4	179105538	A	G	2.689e-06	0.3481	intergenic	RP11-84H6.1
rs4481968	10	82966333	T	C	2.712e-06	0.2196	intergenic	NRG3
rs7900657	10	83024564	A	G	2.911e-06	0.0151	intergenic	NRG3
rs6798637	3	151106371	C	G	3.228e-06	0.0684	intronic	MED12L, P2RY12
rs6807650	3	36626610	T	A	3.313e-06	0.6357	intergenic	STAC, NBPF21P
rs79320243	3	151104517	C	T	3.328e-06	0.073	intronic	MED12L, P2RY12
rs17204536	3	151132544	T	C	3.532e-06	0.6739	intronic	MED12L, P2RY12
rs11709550	3	151119862	G	C	3.751e-06	0.0645	intronic	MED12L, P2RY12
rs17283052	3	151128392	T	C	3.756e-06	0.0957	intronic	MED12L, P2RY12
rs7914083	10	83024239	T	A	3.851e-06	0.0176	intergenic	NRG3
rs12490184	3	151118467	C	T	4.261e-06	0.3895	intronic	MED12L, P2RY12
rs12489121	3	151098519	G	A	4.687e-06	0.039	intronic	MED12L, P2RY12
rs11923424	3	151130220	A	G	4.855e-06	0.6403	intronic	MED12L, P2RY12
rs6796320	3	36632206	G	T	5.107e-06	0.5932	intergenic	STAC, NBPF21P
rs12497089	3	151096164	A	T	5.436e-06	0.3872	intronic	MED12L, P2RY12
rs1382580	10	23332815	C	T	5.683e-06	0.3326	intergenic	ARMC3
rs1764806	1	111956015	A	T	5.894e-06	0.8055	downstream	OVGP1
rs67886110	3	151114852	T	G	6.645e-06	0.0262	intronic	MED12L, P2RY12
rs12488803	3	151101358	G	T	6.822e-06	0.1577	intronic	MED12L, P2RY12
rs61851634	10	83015149	C	A	7.503e-06	0.0069	intergenic	NRG3
rs17283038	3	151110790	C	T	7.793e-06	0.0309	intronic	MED12L, P2RY12
rs4680400	3	151103370	A	G	8.04e-06	0.1492	intronic	MED12L, P2RY12
rs7679144	4	91847778	G	A	8.101e-06	0.939	intronic	CCSER1
rs140248138	13	70049568	T	C	8.108e-06	0.3089	intergenic	SRSF1P1, KLHL1
rs61851630	10	83003692	T	G	8.13e-06	0.0126	intergenic	NRG3
rs899143	8	4508500	G	T	8.258e-06	0.4352	intronic	CSMD1
rs945750	1	111955195	C	T	8.361e-06	0.7149	intergenic	OVGP1
rs61829598	1	245490182	C	G	8.589e-06	0.1982	intronic	KIF26B
rs11708287	3	151090863	C	A	8.718e-06	0.3143	intronic	MED12L, P2RY12
rs6021724	20	50749756	A	T	9.064e-06	0.4924	intronic	ZFP64
rs1264893	1	111969432	G	C	9.297e-06	0.8265	intronic	OVGP1
rs1264901	1	111987035	T	C	9.377e-06	0.8044	intronic	WDR77
rs142502611	13	70053336	C	T	9.524e-06	0.3109	intergenic	SRSF1P1, KLHL1
rs1985860	20	50753561	T	C	9.566e-06	0.4528	intronic	ZFP64
rs73159915	3	151117562	A	C	9.638e-06	0.0878	intronic	MED12L, P2RY12
rs12414723	10	83009753	G	A	9.733e-06	0.0058	intergenic	NRG3
Abbreviations:Q=Cochran's Q test in meta-analysis that assesses heterogeneity between studies (see Methods)

## Sheet: S4
Table S4: Pathway analyses after enrichment Meta_analyses with best results in GO biological processes (MsigDB c5)
GeneSet	N1	N2	P-value	genes
GOBP_G_PROTEIN_COUPLED_PURINERGIC_NUCLEOTIDE_RECEPTOR_SIGNALING_PATHWAY	13	5	7.44e-08	GPR171, P2RY14, GPR87, P2RY13, P2RY12
GOBP_PURINERGIC_NUCLEOTIDE_RECEPTOR_SIGNALING_PATHWAY	32	6	4.08e-07	ADORA3, GPR171, P2RY14, GPR87, P2RY13, P2RY12
GOBP_CHITIN_METABOLIC_PROCESS	6	3	1.48e-05	CHI3L2, CHIA, OVGP1
Abbreviations: N1: number of genes in the described pathway, N2:number of overlapped genes from the data as listed in genes_column

## Sheet: S5
Table S5a: The detail of all PheWAS results ranked by p-values (FDR<0.05)
Description	cases	controls	p	OR	lower	upper
Celiac disease	2890	282654	2.03e-127	0.641424	0.618592	0.6651
Disorders of iron metabolism	1240	396214	5.36e-52	1.52118	1.4408	1.6057
Type 1 diabetes	4349	363177	1.58e-25	0.85062	0.825179	0.876847
Type 1 diabetes with ophthalmic manifestations	806	363177	4.78e-16	0.749261	0.698837	0.803374
Disorders of mineral metabolism	7054	396214	4.93e-15	1.09889	1.07325	1.12514
Type 1 diabetes with ketoacidosis	424	363177	1.2e-12	0.707553	0.643208	0.77846
Hypothyroidism NOS	25668	372003	5.81e-11	0.957988	0.945759	0.970373
Hypothyroidism	26987	372003	1.1e-10	0.959508	0.947534	0.971631
Multiple sclerosis	1860	375727	1.14e-10	1.16047	1.10911	1.21415
Diabetes mellitus	38368	363177	7.47e-09	0.968449	0.957977	0.979034
Type 1 diabetes with neurological manifestations	298	363177	6.23e-07	0.74889	0.668464	0.839148
Diffuse diseases of connective tissue	4810	386320	9.3e-07	0.930688	0.904358	0.957782
Type 2 diabetes	37440	363177	1.89e-06	0.973598	0.962942	0.984372
Varicose veins of lower extremity	15051	351274	2.99e-06	1.03968	1.02284	1.05679
Hypoglycemia	2798	358241	3.27e-06	0.913974	0.879992	0.949268
Type 2 diabetes with ophthalmic manifestations	3630	363177	4.52e-06	0.924071	0.893404	0.955789
Varicose veins	15826	351274	4.76e-06	1.0379	1.02149	1.05457
Diabetic retinopathy	3438	374080	5.41e-06	0.922719	0.891286	0.95526
Hematuria	22884	356324	7.46e-06	1.0314	1.01754	1.04545
Psoriasis and related disorders	4891	384780	8.42e-06	0.937905	0.911817	0.964738
Epistaxis or throat hemorrhage	4347	374144	9.05e-06	1.07024	1.03863	1.1028
Psoriasis	4784	384780	1.65e-05	0.939245	0.912839	0.966414
Ulcerative colitis	4845	282654	2.42e-05	1.06333	1.03344	1.09407
Psoriasis vulgaris	3825	384780	2.46e-05	0.93369	0.904395	0.963933
Urinary tract infection	24766	356324	2.49e-05	1.02836	1.01508	1.04182
Bronchiectasis	4938	377332	6.48e-05	1.05906	1.02966	1.0893
Abnormal findings on examination of urine	5893	397383	7.01e-05	1.05409	1.02707	1.08182
Type 1 diabetes with renal manifestations	140	363177	8.07e-05	0.711815	0.601331	0.843093
Hyperplasia of prostate	23080	365413	8.33e-05	1.02932	1.01461	1.04424
Lymphoid leukemia	1131	394025	0.000226	0.895821	0.844954	0.949748
Lymphoid leukemia, chronic	996	394025	0.000265	0.890731	0.837033	0.94787
Inflammatory bowel disease and other gastroenteritis and colitis	6749	282654	0.000303	1.04567	1.02064	1.07131
Chronic hepatitis	464	393134	0.000332	0.845597	0.771619	0.926708
Other demyelinating diseases of central nervous system	336	375727	0.000347	1.21536	1.09203	1.35216
Diseases of sebaceous glands	11416	390478	0.000353	1.03457	1.01546	1.05404
Sebaceous cyst	11284	390478	0.000358	1.03474	1.01551	1.05432
Sicca syndrome	1077	386320	0.000864	0.902464	0.849589	0.958629
Chronic ulcer of skin	3452	399817	0.000924	0.94457	0.913231	0.976981
Giant cell arteritis	954	385675	0.00114	0.899753	0.844281	0.958865
Nephrotic syndrome without mention of glomerulonephritis	1111	371014	0.00128	0.905561	0.852522	0.961907
Table S5b: PheWAS plot
A plot of PheWAS analysis of the EBNA-1 IgG- PRS in UKB cohort. Manhattan plots of phenome-wide association analyses with phecodes (X-axis) and the significance (-log10(p-value)) (y-axis) is shown

## Sheet: S6
Table S6a: The Mean of standardized EBNA-1 IgG among different autoimmune condition in UKB data set
Condition	EBNA-1 IgG mean	SE	N
MS	0.53	0.14	48
Thyroiditis	0.25	0.17	18
AS	0.25	0.17	37
Crohn	0.09	0.12	62
UC	0.08	0.11	97
RA	0.06	0.06	233
Psoriasis	0.04	0.08	147
PM	0.01	0.1	94
Sjogren’s	-0.02	0.18	29
T1DM	-0.12	0.1	100
FM	-0.13	0.11	68
SLE	-0.24	0.21	21
Celiac Disease	-0.31	0.11	75
Abbreviations: MS=Multiple Sclerosis, AS=Ankylosing Spondylitis, UC=Ulcerative colitis, RA=Rheumatoid Arthritis, PM=Polymyalgia Rheumatica, FM=Fibromyalgia , SLE=Systemic Lupus Erythematosus
Table S6b: The plot of standardized EBNA-1 IgG response in different autoimmune condition in UKB
Abbreviations: MS=Multiple Sclerosis, AS=Ankylosing Spondylitis, UC=Ulcerative colitis, RA=Rheumatoid Arthritis, PM=Polymyalgia Rheumatica, FM=Fibromyalgia , SLE=Systemic Lupus Erythematosus

## Sheet: S7
Table S7: The list of all hapmap markers and the posterior effect sizes to construct EBNA1-IgG response PRS
CHR	SNP	effect_allele	other_allele	Beta
1	rs3131972	A	G	-9.65573e-05
1	rs4970383	A	C	-0.000174128
1	rs4475691	T	C	9.27172e-05
1	rs1806509	C	A	3.31325e-06
1	rs7537756	G	A	0.00021342
1	rs28576697	C	T	0.000466122
1	rs3748592	A	G	-0.000448383
1	rs2272756	A	G	1.29541e-05
1	rs2340582	A	G	0.000367035
1	rs4246503	A	G	0.000132698
1	rs3748595	A	C	0.000448026
1	rs3748597	T	C	0.000413149
1	rs6694632	G	A	0.000612701
1	rs2341354	A	G	1.83533e-05
1	rs9777939	A	G	0.00105604
1	rs1891910	A	G	0.000339559
1	rs35940137	A	G	0.00115276
1	rs3121567	T	C	-0.000298608
1	rs3128117	C	T	0.000997353
1	rs1891906	C	A	0.000558764
1	rs6657048	T	C	0.00034257
1	rs2710888	T	C	0.000122149
1	rs13303287	T	G	-0.000564188
1	rs7526076	A	G	-0.000324741
1	rs3934834	T	C	-0.00205646
1	rs3766191	T	C	-0.00029847
1	rs9442372	A	G	-0.000974939
1	rs10907177	G	A	-0.000100679
1	rs3737728	A	G	-0.000127358
1	rs9442398	A	G	-3.76795e-05
1	rs11260595	A	C	0.00211875
1	rs4970405	G	A	-0.000992211
1	rs4970409	A	G	-0.000987908
1	rs7548798	T	C	-8.26868e-05
1	rs17160824	A	G	-0.000594066
1	rs11807848	C	T	-0.000851029
1	rs12757754	G	A	-0.00373793
1	rs9442373	C	A	-0.000607028
1	rs2298217	T	C	0.000136716
1	rs12145826	A	G	-0.00153972
1	rs4970362	A	G	8.45662e-05
1	rs4442317	C	T	0.000181796
1	rs11260542	G	A	-0.000181254
1	rs12092254	A	G	-0.00038561
1	rs10907175	C	A	0.000169737
1	rs11466691	C	T	-0.00114049
1	rs11466681	T	C	-0.000704775
1	rs3813199	A	G	0.000209799
1	rs6603781	A	G	-0.000360687
1	rs6671424	A	G	-0.000338893
1	rs3766186	A	C	-0.000161342
1	rs7515488	T	C	-0.000519998
1	rs7528416	C	T	-0.00201853
1	rs12093154	A	G	0.000271885
1	rs3818646	T	C	-0.00065874
1	rs3753340	A	G	7.31113e-05
1	rs13306651	A	G	0.00121895
1	rs1749951	A	G	-0.00235858
1	rs11586188	A	G	0.000257253
1	rs34054191	A	G	0.00248408
1	rs182532	T	C	0.00122549
1	rs2765015	A	G	-4.14695e-05
1	rs2765033	T	C	-0.000594075
1	rs2291889	A	G	-0.000364321
1	rs3118505	T	C	-0.00129
1	rs2296716	T	C	0.0010911
1	rs6604983	G	A	0.000429502
1	rs28414855	T	G	0.00282648
1	rs11552172	C	T	0.0022562
1	rs28635343	T	C	0.00102959
1	rs28456011	A	G	0.000202001
1	rs4074196	G	A	-0.00157686
1	rs7520934	C	A	-0.0011699
1	rs4648764	A	G	-0.000121565
1	rs34306661	C	T	0.000348592
1	rs2235537	C	T	-4.14702e-05
1	rs1107910	C	T	1.60506e-05
1	rs34238514	T	C	0.000692759
1	rs12041925	G	T	-0.000305029
1	rs10907194	T	C	-0.000629865
1	rs7534617	G	T	-0.000386234
1	rs742359	A	C	-0.000353729
1	rs9970652	T	C	0.000217682
1	rs12742323	T	G	0.000878612
1	rs10907187	A	G	-0.000470737
1	rs11589067	A	G	0.000313202
1	rs4648727	A	C	0.00034341
1	rs12126768	G	T	0.000840972
1	rs4648592	A	G	-0.000169823
1	rs35511469	T	G	0.00142805
1	rs11260624	T	C	3.63255e-05
1	rs7525092	T	C	7.7941e-05
1	rs16824526	C	A	0.00203755
1	rs6603805	A	G	0.000115958
1	rs745910	C	T	0.000708622
1	rs4648732	T	C	-1.29163e-05
1	rs2377037	A	C	0.000126919
1	rs2748987	A	G	6.38923e-05
1	rs2748986	G	T	-7.80032e-05
1	rs941532	A	G	-0.0028308
1	rs1884454	T	G	0.000255747
1	rs2803348	A	G	0.000633663
1	rs2250833	A	G	0.000419558
1	rs752965	T	C	0.000547453
1	rs28637822	T	C	-0.000221623
1	rs2803316	A	G	-0.000172263
1	rs2748981	G	A	-8.34336e-05
1	rs12758705	A	G	0.000114106
1	rs2803329	A	G	2.66372e-05
1	rs2262190	A	G	0.000611291
1	rs3820011	A	C	0.00013347
1	rs2803291	T	C	-0.000554818
1	rs16824588	C	T	0.000639151
1	rs13303201	A	C	0.0019515
1	rs4648745	C	T	0.00139609
1	rs3795283	T	G	0.000433652
1	rs6605081	T	C	0.000921645
1	rs6656398	G	A	0.0054062
1	rs13303016	G	A	-8.55986e-05
1	rs13303344	C	A	0.000662885
1	rs4481796	T	C	-0.000107812
1	rs28603108	G	A	-8.01756e-05
1	rs3121819	A	G	-0.000250018
1	rs3128318	C	A	3.18992e-05
1	rs3128322	G	A	0.000428996
1	rs3128323	G	A	-6.03615e-05
1	rs17715203	A	G	0.000945971
1	rs9442614	A	G	0.0132908
1	rs3128317	A	C	0.000379337
1	rs3795277	C	A	-0.000778368
1	rs1878745	G	A	0.000396637
1	rs12755035	A	G	0.000272651
1	rs10910030	C	T	-0.0015502
1	rs10752741	G	A	-0.000615418
1	rs10797413	G	A	5.65906e-05
1	rs12410859	T	C	0.000852247
1	rs4648807	T	C	-0.00197387
1	rs11584491	A	G	-0.00172639
1	rs6603813	G	T	0.000320363
1	rs3128337	A	G	0.000231734
1	rs3107145	G	A	0.000268857
1	rs3107146	T	C	-0.000330304
1	rs3107147	G	A	0.000193159
1	rs3107151	T	G	1.07353e-05
1	rs3128291	A	G	-0.00130149
1	rs3107157	T	C	-0.000132779
1	rs3128296	G	T	-0.00494057
1	rs425277	T	C	8.64381e-05
1	rs3128297	T	C	-0.000783466
1	rs424079	C	A	-0.000317174
1	rs12026349	T	G	0.000123706
1	rs427811	G	T	0.000603455
1	rs377283	C	T	-0.000131917
1	rs385039	G	A	-8.7035e-06
1	rs262672	T	G	0.000285143
1	rs3107126	A	C	-0.00179084
1	rs262669	A	G	-0.000304996
1	rs9442619	T	C	0.000105368
1	rs2257182	C	T	-0.000448699
1	rs262663	C	T	-2.07317e-06
1	rs262662	G	A	-0.000120314
1	rs3123592	C	T	-0.00166941
1	rs262657	A	G	0.000341422
1	rs262656	C	A	0.000322471
1	rs262653	G	T	5.23661e-05
1	rs262651	G	A	0.000330925
1	rs3052	T	C	-0.000269605
1	rs262641	G	A	0.000142644
1	rs3128309	A	G	-0.00123929
1	rs626479	A	G	0.00017974
1	rs262689	A	G	-0.000497095
1	rs262688	G	T	0.000128441
1	rs262687	A	G	0.000297545
1	rs3123595	T	C	-0.000240706
1	rs262685	G	A	-0.000166411
1	rs2503701	C	T	-0.000154293
1	rs6665593	A	G	-0.00101743
1	rs7512482	C	T	0.000241233
1	rs2460000	A	G	-0.00122053
1	rs262680	T	C	0.000422813
1	rs263526	C	T	0.000544818
1	rs10910034	T	C	0.000849356
1	rs1713712	T	C	0.00103045
1	rs260513	A	G	0.000366231
1	rs260512	G	A	-0.00019036
1	rs16824948	T	C	0.003626
1	rs7547453	T	C	0.000224949
1	rs11588312	T	C	0.00253056
1	rs4648819	G	A	-0.000282147
1	rs12045693	A	C	-0.00010477
1	rs10910047	A	G	-0.000369888
1	rs12119470	T	C	0.00377176
1	rs2017143	T	C	0.000493937
1	rs2643885	C	A	0.00250003
1	rs903919	T	C	-0.00065162
1	rs2132303	T	C	-0.000288292
1	rs884941	T	C	-0.000247117
1	rs884940	T	C	-1.53124e-05
1	rs12743493	A	G	-7.62615e-05
1	rs2843163	T	C	0.00017334
1	rs2643888	A	G	-0.000473509
1	rs12562937	T	C	0.000697821
1	rs903916	T	C	0.000246373
1	rs1809822	C	A	0.000860261
1	rs1496555	A	G	9.32583e-05
1	rs2279702	A	G	0.000759372
1	rs2643904	A	G	-0.00110083
1	rs2173049	T	C	-6.28856e-05
1	rs2843157	T	C	-0.00508284
1	rs12082516	C	T	0.00790952
1	rs2645075	T	C	-0.00140536
1	rs2643893	C	T	0.000381968
1	rs2645066	A	G	-0.000329509
1	rs2843143	T	C	0.000697587
1	rs2843142	A	G	0.012053
1	rs2645072	A	C	0.00019516
1	rs4648831	T	C	-0.00209768
1	rs2645082	T	C	0.000646536
1	rs3795272	C	T	0.0128887
1	rs12049067	T	C	0.000110683
1	rs2843129	G	A	0.000333142
1	rs2840530	G	A	0.000700462
1	rs2840531	T	C	0.000454275
1	rs2645087	A	G	0.00089978
1	rs2840542	T	C	0.000309025
1	rs7545940	C	T	-0.000290309
1	rs2840538	T	C	0.0003478
1	rs6665546	A	G	-0.000210258
1	rs10910060	A	G	0.00111562
1	rs2279703	T	C	0.000196037
1	rs2843160	G	T	-0.000106777
1	rs2643901	T	C	-0.000230624
1	rs2843127	A	G	-0.000865551
1	rs4648633	C	T	0.000317115
1	rs16825102	A	G	-0.000275015
1	rs1123571	A	G	0.000220791
1	rs3736330	T	C	0.000110357
1	rs2840532	C	T	0.00482163
1	rs6698680	G	A	0.000183952
1	rs3001344	A	G	0.00216087
1	rs6693447	G	T	0.000470935
1	rs1129332	T	C	0.000242026
1	rs10910070	A	G	-3.94816e-05
1	rs11577147	G	A	0.000574703
1	rs12731309	T	C	-0.00195654
1	rs2494591	A	G	-0.000878058
1	rs10910071	G	A	0.000726063
1	rs35799953	T	G	0.000241786
1	rs12023660	T	C	0.00254479
1	rs12022929	T	G	0.00175514
1	rs2494437	G	T	-0.000571289
1	rs4531246	T	G	0.00263579
1	rs2494641	T	C	0.00299893
1	rs4648843	T	C	0.000839953
1	rs4233033	C	T	-0.000354693
1	rs4592207	C	T	-0.000165634
1	rs6659405	T	G	-0.00217918
1	rs4443836	T	G	-0.000220749
1	rs34241773	T	C	4.60649e-05
1	rs11581548	A	G	-0.000888146
1	rs10910078	T	C	0.000587172
1	rs1998760	T	C	-0.00127305
1	rs1998759	A	G	-0.000371819
1	rs13376356	T	C	-0.000330743
1	rs11588930	A	G	0.00957289
1	rs12049628	A	G	0.000324788
1	rs10797428	A	G	0.000673572
1	rs4648639	G	A	0.000180117
1	rs4648640	G	A	0.00019192
1	rs7512269	T	C	4.18805e-05
1	rs2477703	C	T	-3.76814e-06
1	rs3814298	T	C	0.000925808
1	rs4648559	C	T	-1.02759e-05
1	rs2985862	T	C	2.33014e-05
1	rs2494625	T	C	-0.000439676
1	rs3122922	A	G	-0.000244599
1	rs12406506	G	T	3.57494e-05
1	rs9803764	C	T	4.10563e-05
1	rs3001339	C	T	-0.000302652
1	rs6661956	C	T	-0.000429164
1	rs2494606	A	G	0.0023028
1	rs2281852	A	C	8.94158e-05
1	rs11573979	T	C	-0.00404788
1	rs2234167	A	G	0.0128075
1	rs10797432	T	C	-0.000214621
1	rs6667605	C	T	0.000219236
1	rs10910093	T	C	0.000983484
1	rs735000	T	C	0.00098986
1	rs10910097	T	C	-0.000190894
1	rs12133956	A	C	-0.000747796
1	rs12117343	T	C	-0.000341526
1	rs11590198	A	G	0.000285566
1	rs4648662	A	G	-0.0224534
1	rs4648499	A	C	-0.000575612
1	rs4648390	T	C	0.000451311
1	rs4609377	C	T	-0.000254421
1	rs4648482	C	T	0.000111231
1	rs4648384	A	C	0.00207468
1	rs12049543	A	C	0.00110337
1	rs1456460	T	G	0.00270599
1	rs1563469	A	G	0.000170472
1	rs897615	T	C	-0.000293303
1	rs10797342	C	T	0.000499733
1	rs2045333	T	C	0.000554928
1	rs1456465	A	G	0.00533182
1	rs1456466	C	T	0.000241618
1	rs12035436	T	G	-0.000857558
1	rs880725	G	A	0.00825533
1	rs880724	T	C	-0.000302188
1	rs897632	A	G	0.000301998
1	rs1869971	T	C	-0.000287027
1	rs12403214	G	T	0.000238558
1	rs4648441	T	G	0.000671464
1	rs1869972	A	G	9.77179e-05
1	rs1473386	C	T	-8.3395e-05
1	rs16823228	G	A	0.000136423
1	rs2842909	T	C	0.000109239
1	rs2606414	T	C	0.000496767
1	rs2842933	A	G	0.000562263
1	rs2842906	A	G	0.00222522
1	rs1890339	T	G	0.000330959
1	rs10909845	T	C	-2.02749e-05
1	rs11583804	G	A	-0.00133653
1	rs2485944	T	C	-0.000761366
1	rs2485945	C	T	-9.07105e-05
1	rs12752801	T	C	0.000978692
1	rs4072769	A	G	-0.00125976
1	rs6681741	T	C	-0.00138956
1	rs1572657	C	T	0.000494201
1	rs17391750	A	G	-0.000681708
1	rs12022429	A	G	-0.00188147
1	rs2027262	C	T	-0.000875735
1	rs2027264	A	G	-0.00139357
1	rs6685625	C	T	-0.0022839
1	rs7534897	T	C	0.00152377
1	rs4576609	T	C	0.000169497
1	rs7412983	C	A	-0.000106164
1	rs2142569	A	G	0.00110997
1	rs12039548	C	T	-1.75402e-05
1	rs12034573	A	G	7.16805e-05
1	rs34408665	C	T	8.89222e-06
1	rs6661908	A	G	-0.000149812
1	rs41334845	T	G	-0.000259005
1	rs10489589	C	T	-1.97704e-05
1	rs10489588	A	G	0.000113151
1	rs9661525	G	T	0.000139674
1	rs12409277	C	T	-0.000104967
1	rs6692292	C	T	7.45101e-06
1	rs717795	C	T	0.000133679
1	rs1109251	A	G	-0.00046603
1	rs2376821	T	C	-5.91799e-05
1	rs2297829	A	C	-0.000175483
1	rs2993486	G	A	0.000362307
1	rs4648451	A	C	-0.00710618
1	rs1569419	T	C	4.05964e-05
1	rs760567	A	G	-0.000410537
1	rs6695131	T	C	-0.000262609
1	rs2981881	C	T	-0.00201623
1	rs926246	C	T	-0.000729256
1	rs926244	G	A	-0.000268924
1	rs2993493	A	C	0.00257854
1	rs4648453	T	G	-0.00024116
1	rs2993502	T	C	0.00432327
1	rs6698974	T	C	-1.97658e-05
1	rs10797380	G	A	0.000196158
1	rs2651909	A	G	-0.00110409
1	rs2651902	T	C	-0.000139159
1	rs1798246	C	A	-0.00016824
1	rs2651899	C	T	-0.000161573
1	rs2651935	T	C	0.000165728
1	rs17390062	C	T	-0.00136753
1	rs12733843	A	G	0.000291462
1	rs2817134	T	C	-5.75029e-07
1	rs4233024	C	T	-5.83143e-05
1	rs2651916	C	T	-0.000238276
1	rs10737190	G	A	0.000796098
1	rs12075867	C	T	-0.000793955
1	rs16823542	T	C	0.000417516
1	rs10909903	T	C	0.00024355
1	rs12036784	A	G	-0.000517656
1	rs17398063	A	G	-9.16326e-05
1	rs16823783	G	A	-0.00109597
1	rs10492940	A	C	0.00185565
1	rs16823802	T	C	-0.000944304
1	rs12565013	C	A	-0.000605418
1	rs12757342	G	T	0.000546555
1	rs1553291	A	G	-0.000104856
1	rs2455135	A	G	-0.00080318
1	rs12086132	G	T	-0.000225257
1	rs12409345	C	T	-5.70258e-05
1	rs12743017	A	G	0.000342119
1	rs12409315	G	A	0.000202226
1	rs16824089	C	T	-0.000468911
1	rs2483266	C	T	-4.282e-05
1	rs6687835	T	C	-2.40575e-05
1	rs2500274	G	A	2.45165e-05
1	rs870465	A	G	-0.000581646
1	rs1108600	T	C	0.000573373
1	rs10909930	T	G	0.000532349
1	rs2483274	A	G	-0.000208693
1	rs2483275	T	C	-0.00089591
1	rs4648478	T	C	0.000245019
1	rs2483278	C	T	-0.000104566
1	rs2483279	G	A	3.8498e-05
1	rs7516150	T	C	0.000755239
1	rs7552331	A	G	0.000184121
1	rs4494089	T	C	-0.00123594
1	rs2483280	A	G	-0.0059011
1	rs1999527	A	C	0.000567995
1	rs2255212	A	G	-0.000192956
1	rs882430	A	G	7.10617e-05
1	rs6683273	G	A	-0.000218837
1	rs4415513	C	T	7.12135e-05
1	rs4648380	A	G	0.000105377
1	rs2483289	A	C	0.000119541
1	rs12748963	T	C	-0.00119029
1	rs12073172	A	G	0.000514707
1	rs17399569	T	C	-0.000614272
1	rs2500262	T	C	0.000411475
1	rs4648485	A	G	0.000512078
1	rs4648487	C	T	0.000258878
1	rs6424073	A	G	0.000547937
1	rs4648381	A	G	-0.000138111
1	rs4648489	A	G	0.000603928
1	rs2493309	T	C	-0.000240655
1	rs11584967	A	G	0.00472259
1	rs12085231	A	C	0.000655244
1	rs868688	T	C	-0.000309294
1	rs868689	T	G	0.00173674
1	rs10492938	T	C	-0.00022022
1	rs17399998	T	C	-0.000927189
1	rs2493278	T	C	1.63607e-05
1	rs2493275	A	G	0.00338537
1	rs17822581	G	A	-0.000289412
1	rs10909940	A	G	-0.000462247
1	rs6424074	G	A	-0.000272184
1	rs11578011	T	C	-2.76771e-05
1	rs5024246	A	G	-0.000341783
1	rs12024847	T	C	-0.000383958
1	rs2493292	T	C	-5.6134e-05
1	rs2493291	T	C	-0.000774814
1	rs2493285	A	G	-0.000183638
1	rs2483230	A	G	-0.0009989
1	rs1984069	C	T	-0.000155677
1	rs17400178	T	G	-0.000930392
1	rs870171	T	G	-5.6751e-05
1	rs1537406	T	C	-0.000296216
1	rs2236518	C	A	1.54032e-05
1	rs2493264	A	G	-0.000704763
1	rs2493263	T	C	-0.00186903
1	rs2487680	C	T	-0.000130287
1	rs2493255	C	A	-0.00109603
1	rs3806164	A	G	-0.000928909
1	rs2493254	T	C	-0.000102099
1	rs2493314	T	G	0.000113213
1	rs2820996	A	G	0.000514043
1	rs12093117	A	G	-0.00303408
1	rs4648392	A	G	-0.000454728
1	rs12119711	T	C	-0.00190843
1	rs9970944	T	G	0.000710427
1	rs2821066	A	G	0.000243841
1	rs4648524	G	T	6.21804e-05
1	rs10737192	A	G	-0.000135667
1	rs947347	G	A	0.000543959
1	rs7516644	G	A	0.00256156
1	rs2821063	A	G	-0.000811176
1	rs2821060	T	C	0.000104543
1	rs10909968	C	A	0.0048996
1	rs10909969	T	C	-9.41276e-05
1	rs2821059	T	C	0.000128478
1	rs12749547	T	C	0.000698894
1	rs947354	T	C	0.000219554
1	rs2821054	G	T	-4.48022e-05
1	rs12080677	G	A	0.000149705
1	rs2794341	T	C	-0.000466188
1	rs2794340	T	C	-1.45408e-05
1	rs10909979	T	C	-0.000174397
1	rs4648527	G	A	-0.000221222
1	rs2794327	C	T	-0.000373241
1	rs2821025	T	C	-0.00268261
1	rs2995006	A	G	-0.00154863
1	rs2821017	A	G	0.000832584
1	rs35701577	C	T	0.00081619
1	rs10909990	A	G	-0.00140742
1	rs4648537	T	C	0.000462955
1	rs1128474	G	A	0.000599488
1	rs2821007	A	G	-0.00170113
1	rs2760321	T	C	-0.000153865
1	rs3818330	T	G	0.000334406
1	rs12408890	C	T	-0.000114125
1	rs2368544	C	T	0.000729909
1	rs10910003	A	G	-0.00554895
1	rs10910004	C	T	-0.000525536
1	rs10737193	C	T	-0.000834578
1	rs4648545	A	G	-0.00109857
1	rs10752740	G	A	-0.000718433
1	rs732901	T	C	0.000367872
1	rs3765695	A	C	-8.72936e-05
1	rs3765696	C	T	-0.00239722
1	rs3765702	T	C	-0.000367456
1	rs3765703	G	T	2.7907e-05
1	rs3765716	A	G	0.000369155
1	rs3765731	A	G	3.59989e-05
1	rs3765736	T	C	0.000291359
1	rs3765753	T	G	0.000197853
1	rs6424089	A	G	0.000201644
1	rs3765761	T	C	-0.000676013
1	rs3753211	C	T	-0.000316118
1	rs3819967	T	C	0.000267528
1	rs747827	C	A	0.000679338
1	rs12731705	T	C	0.000153069
1	rs2146658	T	G	0.000179093
1	rs12117836	A	G	0.000181811
1	rs2298222	A	G	-0.000119564
1	rs3737589	G	A	0.000685449
1	rs12120656	T	G	0.000556887
1	rs12128253	C	A	0.000286866
1	rs1181888	G	A	-0.00014714
1	rs12128669	T	C	0.000546297
1	rs1181884	C	T	-0.000717348
1	rs1181883	C	T	1.08522e-05
1	rs10910025	A	G	-0.000226237
1	rs2275837	A	G	0.000319472
1	rs17411279	T	C	-0.000127452
1	rs3737593	G	A	-0.000614185
1	rs17411356	G	A	-0.000522655
1	rs11547615	T	C	0.00357247
1	rs12122058	T	C	0.000372194
1	rs2298227	C	T	-0.000532803
1	rs7513053	G	A	0.000684621
1	rs6667255	C	T	0.00135767
1	rs10752721	C	T	-0.00117654
1	rs34060840	T	C	-0.00101935
1	rs12759497	T	C	0.000677764
1	rs6688969	T	C	0.000594558
1	rs7545274	A	C	0.000525412
1	rs17403773	T	C	-0.00134406
1	rs6424058	T	C	-0.000299675
1	rs2298225	A	C	0.00152666
1	rs1539649	G	A	-0.000180632
1	rs2298224	C	T	0.000636448
1	rs2275822	T	C	-0.000227131
1	rs7538067	T	C	0.000646758
1	rs10492942	T	C	0.000235959
1	rs16824230	G	A	0.000882685
1	rs4507956	T	C	0.000273463
1	rs10909804	T	C	0.000971712
1	rs10797348	C	A	0.00020702
1	rs12756705	T	C	0.000116184
1	rs12132240	T	C	-1.15828e-05
1	rs4073324	C	T	-8.98603e-05
1	rs3205087	G	A	-0.00101113
1	rs7367066	T	C	-0.00027592
1	rs7530189	T	C	0.000449962
1	rs10909819	C	T	0.000265576
1	rs4131373	A	G	0.00147478
1	rs11807227	A	G	0.000286162
1	rs12097125	T	C	0.00041248
1	rs11589102	A	G	-0.000439175
1	rs10909830	T	C	9.28147e-05
1	rs35383955	T	C	-0.000173773
1	rs34283457	G	A	0.000185076
1	rs35965334	T	G	-0.000214832
1	rs35357981	G	A	2.63627e-05
1	rs35025175	T	C	-0.000496221
1	rs35974482	A	G	0.00120712
1	rs34770924	T	C	0.000256555
1	rs11583257	T	C	-4.72211e-05
1	rs11585024	T	G	-0.000844874
1	rs7548668	C	T	0.000202354
1	rs7519349	G	A	0.000699104
1	rs7519458	G	A	0.000216934
1	rs10737395	A	C	-0.00265348
1	rs12090228	G	A	-0.000601127
1	rs10799181	C	T	-0.00107037
1	rs4654479	A	G	-0.000330142
1	rs4654480	T	C	-0.00050771
1	rs10753364	A	G	-2.3549e-05
1	rs10915427	G	A	0.00528037
1	rs10799202	A	G	5.33824e-06
1	rs12119556	A	G	-0.000520625
1	rs10915433	C	T	0.0118832
1	rs6681347	C	T	0.000405672
1	rs4654493	C	T	0.000202282
1	rs7522140	C	T	0.000343792
1	rs10753378	T	C	-0.000606908
1	rs4654525	C	T	-0.000696192
1	rs10799236	G	A	-0.000138053
1	rs12135298	A	G	-0.000219489
1	rs12045781	A	G	-0.00031118
1	rs12722968	T	C	0.000245518
1	rs6675979	A	G	-0.00016149
1	rs4654604	C	T	-9.23623e-05
1	rs4323679	T	C	9.97292e-05
1	rs17404600	T	C	-0.000354089
1	rs10799261	C	T	0.000227137
1	rs12023925	C	T	0.00035208
1	rs7418256	G	T	0.000354507
1	rs4478781	T	C	0.00165405
1	rs12036953	G	A	3.70798e-05
1	rs3856168	T	C	0.000219049
1	rs10915360	C	T	0.000896144
1	rs12745618	A	C	0.000173553
1	rs7514530	T	C	4.10973e-05
1	rs4233258	T	C	-0.000146134
1	rs10915373	A	G	0.000112061
1	rs7524800	G	A	3.98772e-05
1	rs10799180	T	C	-0.000116576
1	rs6669278	T	C	0.000456716
1	rs7538658	C	T	-0.00091783
1	rs12021796	G	T	-0.000578038
1	rs4639725	C	T	-0.000531434
1	rs10915421	C	T	4.72429e-05
1	rs10915423	A	C	0.000155076
1	rs10915424	A	G	-4.65285e-05
1	rs12065003	T	C	1.17889e-05
1	rs4462110	G	A	0.000665365
1	rs4481820	A	C	0.000780512
1	rs6676961	G	T	-0.000497255
1	rs4351611	C	T	-7.71494e-05
1	rs10915428	G	T	-0.000112772
1	rs7523426	A	G	0.00138364
1	rs12073797	A	G	0.00185377
1	rs6670920	T	C	-0.00028381
1	rs10737402	T	C	0.000152594
1	rs12040805	T	C	-0.000115524
1	rs4400585	G	T	-0.000337957
1	rs10915437	G	A	-1.19505e-05
1	rs10753368	A	G	1.72125e-05
1	rs4654487	T	C	3.93193e-05
1	rs4282783	T	G	0.000200433
1	rs12409803	A	G	-0.00449522
1	rs6702633	A	G	-0.000309887
1	rs4408122	T	C	-0.000866589
1	rs10915445	A	G	-0.00336373
1	rs4654490	T	C	-0.000150963
1	rs16840838	A	G	0.000187889
1	rs4654492	T	C	-0.000525856
1	rs7542208	G	A	-0.000246381
1	rs9426471	C	T	0.000165709
1	rs9426494	C	T	-0.000459541
1	rs6683453	G	A	6.47517e-06
1	rs9426473	A	G	-0.000227806
1	rs12062122	T	C	0.00032649
1	rs41434152	A	G	0.000632773
1	rs9988443	A	G	-0.000616479
1	rs4609397	T	C	0.000343389
1	rs7549636	A	G	-0.00034663
1	rs4654497	T	C	-0.000753115
1	rs12123330	T	C	-0.000870633
1	rs10915459	C	T	-0.000205448
1	rs6688343	C	T	0.000144697
1	rs6695203	C	T	5.96503e-05
1	rs4233262	C	T	-0.00130498
1	rs12030172	T	G	0.00164469
1	rs4233264	T	C	-0.00074485
1	rs35837871	T	C	-0.000949753
1	rs11808641	G	A	9.87803e-05
1	rs6667065	A	G	0.000169976
1	rs4654510	T	G	0.00023942
1	rs10158783	A	G	0.000823114
1	rs4654511	G	A	2.35116e-05
1	rs4654512	G	A	8.90648e-05
1	rs4130091	T	C	-0.00931146
1	rs6426402	T	G	3.4564e-05
1	rs12022636	A	C	0.000112172
1	rs10753372	C	T	0.000350817
1	rs10915476	A	G	-8.38587e-05
1	rs6657617	T	C	0.00184614
1	rs4592237	G	A	-0.00501047
1	rs10799216	A	G	0.00012135
1	rs4654424	G	A	-0.00104846
1	rs4233265	T	C	-0.000893686
1	rs11579829	T	C	0.000277238
1	rs12120815	A	G	0.000578889
1	rs2132177	C	A	-0.00299508
1	rs903540	T	C	0.00047335
1	rs7528938	C	T	4.89681e-05
1	rs1874266	A	G	0.00095855
1	rs10915480	G	A	-2.10161e-05
1	rs16840968	C	T	0.00181434
1	rs7541544	T	C	-0.000132768
1	rs12071761	A	G	9.25606e-05
1	rs4512614	G	A	0.00269268
1	rs12132422	G	A	0.0007905
1	rs7517989	T	G	-0.000272765
1	rs6426408	T	C	-0.000271544
1	rs16841037	A	C	-0.00132807
1	rs964715	T	C	0.00100258
1	rs1495250	T	C	0.000241521
1	rs10799220	T	C	-8.28596e-05
1	rs10915493	G	A	0.000109931
1	rs10915494	T	C	-0.000366935
1	rs10799221	A	G	0.000268316
1	rs6677984	A	G	-3.01835e-05
1	rs903541	A	G	0.000151448
1	rs17407901	T	C	0.000278036
1	rs17408082	A	C	-7.21525e-06
1	rs16838560	C	T	0.000205121
1	rs12562995	A	G	-0.00122103
1	rs693734	C	T	-9.54617e-05
1	rs1106307	A	G	0.000209223
1	rs2132176	A	G	0.000488715
1	rs1490413	A	G	-9.57751e-05
1	rs16838591	A	G	0.000190852
1	rs17448695	T	C	0.00043781
1	rs1817914	T	C	-0.000241569
1	rs2934983	G	A	-0.000125645
1	rs1817913	G	A	0.000108781
1	rs4654523	T	C	0.0027321
1	rs10915508	A	G	-0.000189581
1	rs16838616	A	C	-0.000852916
1	rs11581089	A	G	-0.00107055
1	rs351619	G	A	-0.000269563
1	rs351617	T	C	6.06098e-05
1	rs16838636	A	C	-0.00035026
1	rs351615	G	A	-0.000611163
1	rs351614	T	C	-1.62223e-05
1	rs12132314	T	C	2.61166e-05
1	rs1495237	T	C	-0.00228462
1	rs716214	G	A	2.46311e-05
1	rs1353341	A	G	0.00170788
1	rs171260	C	A	0.000343284
1	rs10915509	C	A	-0.00124343
1	rs3912751	T	C	-0.000953742
1	rs3912752	T	C	-0.000808336
1	rs351596	C	T	-0.000180041
1	rs1874269	T	C	0.000292862
1	rs2411741	C	A	-0.00021195
1	rs7418164	A	G	-0.000199584
1	rs351599	T	C	-0.000513409
1	rs2171985	T	G	0.000904219
1	rs351605	T	C	0.000165343
1	rs13375925	T	C	0.000163816
1	rs351608	G	T	-0.000938805
1	rs351609	C	T	-6.81799e-05
1	rs351610	T	C	0.000147435
1	rs641473	T	C	0.000549446
1	rs639739	A	G	-0.000329511
1	rs501284	T	C	0.000816173
1	rs501334	A	G	0.000184644
1	rs625079	C	T	6.63964e-05
1	rs12117178	G	A	0.000717274
1	rs684965	G	A	-0.00012122
1	rs589585	C	T	0.000273009
1	rs590925	A	G	-0.000113786
1	rs592386	T	C	-0.000115408
1	rs498795	T	C	-0.00382748
1	rs11587563	A	G	0.0006315
1	rs488256	A	G	-0.000762309
1	rs590537	G	A	-0.000358934
1	rs565452	C	T	-0.000196062
1	rs16838750	T	C	-0.00245237
1	rs11589129	T	G	-0.000724268
1	rs523634	G	A	-1.10381e-05
1	rs12139755	T	G	0.000976561
1	rs585160	T	C	0.000327007
1	rs600933	C	T	0.000329798
1	rs480106	C	T	0.00100966
1	rs598894	A	G	9.14098e-05
1	rs527351	A	G	0.000206056
1	rs596133	A	C	0.000423324
1	rs585281	A	G	0.000280533
1	rs1531328	A	G	-7.79969e-05
1	rs349394	T	C	-0.000122315
1	rs349393	C	A	-6.65421e-06
1	rs12025694	T	C	0.000463428
1	rs16838800	G	A	-0.000940533
1	rs349390	C	T	0.000192046
1	rs16838813	A	G	-0.00141414
1	rs75411	T	C	-0.000109314
1	rs12404603	T	C	-0.000617519
1	rs12404619	T	C	-0.00214365
1	rs349387	A	G	-0.000409389
1	rs16838819	C	A	-0.000930754
1	rs12119772	A	G	0.000259096
1	rs661536	A	G	-0.00026885
1	rs2926484	C	A	0.000170839
1	rs902403	C	T	-6.15234e-05
1	rs589870	T	C	5.5471e-05
1	rs239339	T	G	-0.000522748
1	rs349413	C	A	-0.00821336
1	rs10915522	A	G	0.000481306
1	rs349417	C	T	0.00124543
1	rs6679220	C	T	-0.000217342
1	rs12116790	G	A	-0.000544275
1	rs547923	C	A	-0.0018172
1	rs10915528	C	T	-7.74487e-05
1	rs508647	G	T	8.52711e-05
1	rs505933	A	G	-0.000955715
1	rs659514	T	C	-0.00419644
1	rs349403	G	A	0.000185455
1	rs12119213	G	A	-0.00135117
1	rs2035010	A	G	0.000112369
1	rs10915533	A	G	5.1575e-05
1	rs10915535	T	G	0.000450914
1	rs17452433	C	T	0.000185234
1	rs6681282	T	C	2.08264e-05
1	rs12128076	A	C	1.88351e-05
1	rs1556691	A	G	-0.000838022
1	rs1565452	T	C	-0.000678046
1	rs7546628	G	A	0.000636538
1	rs1762814	T	C	0.000127634
1	rs1674877	T	C	0.00048302
1	rs1335364	A	G	0.000374045
1	rs6660514	C	T	0.000569816
1	rs1335363	G	A	-9.49214e-05
1	rs12128230	C	A	-0.00139411
1	rs706144	G	A	0.000593853
1	rs7531965	A	G	-0.000415378
1	rs780586	T	C	-0.00029336
1	rs10915541	T	C	-0.000244278
1	rs780587	T	C	7.55618e-05
1	rs780594	T	C	-0.000855193
1	rs17453210	A	C	-0.000623354
1	rs2054269	G	A	4.85923e-05
1	rs705685	T	C	0.000419479
1	rs922114	C	T	0.000537677
1	rs12407583	G	A	-0.00111528
1	rs11584026	A	G	-6.88345e-05
1	rs608210	G	A	-1.70824e-05
1	rs619729	C	T	-3.76111e-06
1	rs10737409	A	G	0.000197565
1	rs17453664	A	G	0.000144537
1	rs4654545	C	T	0.000161402
1	rs7526548	G	A	0.000316185
1	rs10915545	T	C	5.76002e-05
1	rs12142584	T	C	-0.000577715
1	rs12140626	A	G	-0.000419784
1	rs10047182	A	G	0.00135843
1	rs12143782	T	C	-0.000568531
1	rs7541288	T	C	-0.000346474
1	rs6426417	A	G	-0.000433539
1	rs1037800	A	G	-9.10586e-05
1	rs6656245	G	A	0.000422486
1	rs350170	C	T	0.000106522
1	rs16839101	T	C	9.3694e-05
1	rs350181	A	G	-0.000146116
1	rs705690	G	A	0.000774557
1	rs780606	A	G	4.20008e-05
1	rs350187	A	G	2.15667e-06
1	rs350189	C	T	-0.000827636
1	rs1878052	A	G	-0.000141731
1	rs239770	C	T	-0.000795645
1	rs9659744	A	G	0.000488858
1	rs10915548	A	G	0.000548171
1	rs609506	T	C	0.000324304
1	rs13374152	A	G	-0.00128047
1	rs616317	A	C	-0.000810174
1	rs4654438	C	T	0.000149785
1	rs9660574	A	G	2.35378e-05
1	rs678246	G	T	-0.000544285
1	rs4654548	A	G	-0.000488391
1	rs6681032	T	C	0.000115182
1	rs10753381	T	C	0.000127932
1	rs10753382	C	A	0.000618639
1	rs4654440	A	G	0.000240531
1	rs1870509	A	G	4.25798e-05
1	rs4654552	T	C	-0.00119235
1	rs1710415	A	G	0.000159647
1	rs1762826	T	C	-0.00179722
1	rs1710421	C	T	-0.000297848
1	rs10915550	T	C	0.000748973
1	rs670296	G	A	0.000410167
1	rs6703696	G	A	0.00342327
1	rs16839198	T	G	-7.50238e-05
1	rs13375764	C	T	-0.000211764
1	rs12039682	T	C	7.03015e-05
1	rs685831	T	G	-0.000159374
1	rs12039710	A	C	-0.000175988
1	rs608203	T	C	0.00075713
1	rs607850	G	A	-0.000846772
1	rs10489135	C	T	2.38667e-05
1	rs705691	G	A	-0.000425094
1	rs780983	T	C	-0.000151665
1	rs241239	G	A	-0.000391286
1	rs10915551	T	C	0.00756757
1	rs241237	C	T	0.000767198
1	rs241233	T	C	0.000259111
1	rs241230	T	G	5.34166e-05
1	rs241228	C	T	-0.00279163
1	rs592726	C	T	-0.000112324
1	rs241219	T	C	-0.000139808
1	rs16839257	T	C	-0.00550744
1	rs17348860	T	C	-0.000812649
1	rs6690675	G	A	-0.00525175
1	rs7549444	G	A	-0.000357496
1	rs241261	T	C	-0.000511062
1	rs10799244	C	T	3.59698e-05
1	rs916408	C	T	-9.35365e-05
1	rs10915560	C	T	5.33719e-05
1	rs12120353	A	C	-0.000336534
1	rs16839306	A	G	7.54664e-05
1	rs977271	T	C	-0.00419827
1	rs12028120	C	T	-0.000285836
1	rs7526879	T	C	-7.976e-06
1	rs241211	G	A	0.000892856
1	rs1541318	G	A	0.000276698
1	rs1157688	T	C	-0.000301097
1	rs1024139	C	T	-0.000221611
1	rs2078573	C	A	0.000182519
1	rs619364	G	A	0.000127745
1	rs1849943	A	G	0.000461473
1	rs17349020	T	C	0.00124213
1	rs164772	C	T	8.18038e-05
1	rs164771	A	G	-0.000205033
1	rs6703429	C	T	-3.44986e-05
1	rs10489133	T	C	0.000804778
1	rs2411887	T	C	-0.000566895
1	rs4654574	C	T	5.36927e-05
1	rs1905304	A	C	-0.000213062
1	rs6668002	T	C	0.00038549
1	rs12026258	A	C	9.60565e-05
1	rs12403290	A	C	-3.48658e-05
1	rs12029434	C	T	0.000693854
1	rs875807	A	G	0.000684519
1	rs4654576	A	C	-0.000364452
1	rs7553610	A	G	0.00117833
1	rs6426430	G	T	-7.83316e-05
1	rs12405615	T	C	-0.000622998
1	rs12744374	T	C	0.000401771
1	rs2101195	T	C	-5.59443e-06
1	rs10915575	C	T	0.00221301
1	rs7533451	A	G	-0.000410927
1	rs4654454	C	T	0.00920094
1	rs1483198	G	A	-0.00252893
1	rs3947662	T	G	7.30645e-05
1	rs2035454	G	A	-0.00018588
1	rs12408160	T	C	0.000702155
1	rs12083135	A	G	-0.0139246
1	rs10915578	G	A	-0.000356696
1	rs10915579	C	T	-0.000917552
1	rs17455108	G	A	-0.0032257
1	rs17421247	T	C	-0.000410037
1	rs11588149	T	C	-0.000679256
1	rs6658098	T	C	0.00042826
1	rs6663166	A	G	-7.42156e-06
1	rs12141394	G	A	0.000218577
1	rs4144452	A	G	-0.00116563
1	rs12138000	A	G	0.000247968
1	rs1564666	G	A	0.000769257
1	rs12409187	A	G	-1.70093e-05
1	rs10915584	G	T	-0.000388813
1	rs11588881	T	C	0.000347302
1	rs16839450	T	C	-0.00162176
1	rs2071989	T	C	0.000836648
1	rs16839451	A	G	-0.000766232
1	rs2071990	T	C	0.0019757
1	rs2071992	G	A	0.00139207
1	rs10799257	C	A	9.26283e-05
1	rs763238	T	C	0.00011686
1	rs17344940	T	G	0.000419352
1	rs10915587	C	T	-0.00118388
1	rs12747700	A	G	-0.000357866
1	rs1076944	T	G	0.000471311
1	rs4092257	G	A	0.00125766
1	rs12402150	A	C	8.3481e-05
1	rs242052	G	A	0.000194766
1	rs7525374	A	G	0.000363661
1	rs7518469	T	G	-0.000702477
1	rs2071997	G	A	-0.00105224
1	rs6686733	C	T	-0.00033502
1	rs6681520	T	C	0.000150795
1	rs4654593	T	G	-0.000206267
1	rs1483197	C	T	0.000630388
1	rs242058	T	C	0.000225306
1	rs3766959	T	C	0.000237392
1	rs3820251	T	C	-0.00177567
1	rs12085854	T	C	-0.000142291
1	rs242050	A	G	0.00105564
1	rs3766964	C	T	-5.90173e-05
1	rs4448488	G	T	-0.000382838
1	rs446529	T	C	-0.00112344
1	rs578528	G	A	0.000472273
1	rs3753702	T	C	-0.000228015
1	rs448741	T	C	0.000657289
1	rs4654598	A	G	-0.000655661
1	rs414176	C	A	0.000129201
1	rs409048	C	T	-0.000264104
1	rs7532708	A	G	-0.000826949
1	rs2802721	A	G	0.00105096
1	rs2802720	T	C	-0.000260157
1	rs449154	G	A	7.5396e-05
1	rs381240	G	A	-8.52391e-05
1	rs380239	G	A	0.000753698
1	rs428001	A	G	0.00013076
1	rs12022212	G	T	0.000368608
1	rs16838479	T	C	-0.000324661
1	rs7537345	A	G	0.000215572
1	rs422988	A	C	-8.94568e-05
1	rs368420	T	C	-0.00174747
1	rs443850	T	C	7.90347e-05
1	rs12119789	A	G	0.000516282
1	rs12066439	T	C	-9.81225e-05
1	rs424723	T	C	0.000423388
1	rs2743979	A	G	0.000191002
1	rs426095	A	G	0.000397429
1	rs7518471	T	C	0.000107018
1	rs3950181	T	C	-0.000864366
1	rs16839634	A	G	-7.30871e-06
1	rs423285	C	T	-0.00255507
1	rs3766977	T	G	-3.23153e-05
1	rs874668	A	G	8.35135e-05
1	rs399377	T	C	-0.00228987
1	rs874613	A	G	0.000653625
1	rs414909	T	C	0.000941286
1	rs9426506	T	C	0.00036049
1	rs9426484	A	G	0.000526166
1	rs6426434	A	G	0.000274477
1	rs11805709	T	C	-0.000150601
1	rs875402	G	A	0.000774701
1	rs2411894	T	C	-5.02249e-05
1	rs12408533	G	A	-0.000310557
1	rs10915601	A	G	0.000365713
1	rs4654606	T	G	-0.000486909
1	rs17345273	A	G	2.16211e-05
1	rs12410445	G	T	-7.05236e-05
1	rs10915612	A	G	-0.00056302
1	rs1120120	C	T	0.000140016
1	rs12026226	A	C	0.00210665
1	rs2181699	T	G	-3.29522e-06
1	rs2025379	G	A	0.00183214
1	rs2025378	T	C	0.000144703
1	rs4654461	T	C	3.08398e-06
1	rs7527319	C	A	-0.000803414
1	rs11582936	A	C	-0.000571094
1	rs6693945	T	C	0.000401562
1	rs1535736	C	T	0.000468395
1	rs1535734	A	G	0.00113499
1	rs2898848	G	A	0.000692076
1	rs2209165	C	T	0.000554795
1	rs10915644	C	T	0.000219246
1	rs10915645	G	T	0.000839574
1	rs1886112	T	C	0.000305511
1	rs12094945	G	T	5.4749e-05
1	rs10489136	A	G	-0.00139138
1	rs10489137	G	T	-0.00154191
1	rs10489138	T	C	-0.000435798
1	rs7548372	C	A	-0.00150021
1	rs6658585	A	C	0.000428466
1	rs4654464	C	A	3.01106e-06
1	rs1544062	A	C	0.000380056
1	rs4654619	C	A	-0.000345272
1	rs6664880	G	A	-0.00274448
1	rs16839786	T	G	-0.00343708
1	rs4654465	A	C	5.86698e-05
1	rs6426446	T	C	-0.000386988
1	rs4654620	T	C	0.000201935
1	rs12026056	T	C	0.000938241
1	rs10915656	G	A	-0.00064785
1	rs2031246	A	G	0.000266108
1	rs1998542	G	A	-0.00126931
1	rs7524606	A	G	-0.00111557
1	rs1980722	C	T	0.000549663
1	rs17345545	C	A	-0.000232229
1	rs4654468	C	T	-0.00039176
1	rs10753391	T	C	0.000100524
1	rs6678459	T	C	-0.000248911
1	rs10753392	G	A	-0.000134359
1	rs10753394	C	T	-9.39785e-06
1	rs2209159	T	C	4.57985e-06
1	rs12034557	T	C	-1.50937e-05
1	rs41524347	G	T	0.00342106
1	rs11805753	T	C	-0.000671374
1	rs10915668	T	C	-0.000814245
1	rs10915670	A	G	0.000797767
1	rs10157835	G	A	0.000597571
1	rs12035499	A	G	-0.00130912
1	rs11585268	T	C	0.00474249
1	rs942245	G	A	-5.49643e-06
1	rs10915671	A	G	-0.000152556
1	rs12043326	C	T	0.000361355
1	rs4141867	C	T	9.38425e-05
1	rs6702564	A	G	3.43513e-05
1	rs1535733	C	T	0.000663391
1	rs6666792	A	C	0.000253374
1	rs2093765	G	A	0.00016734
1	rs10915675	T	C	0.000500304
1	rs2411956	T	G	-0.000550672
1	rs6666453	G	T	-3.8451e-05
1	rs2898853	C	T	-0.000208551
1	rs12409253	A	G	0.000110786
1	rs12049256	C	T	0.000220012
1	rs10915683	G	A	8.38535e-05
1	rs4654470	G	A	-0.000147812
1	rs12045266	T	G	6.58179e-05
1	rs12040043	A	G	0.000629776
1	rs9426468	G	A	0.000358691
1	rs4654471	C	T	0.000719739
1	rs10915295	G	T	0.000308165
1	rs12042532	G	T	0.000393897
1	rs7555212	C	T	9.94429e-05
1	rs6426367	G	T	-9.02009e-05
1	rs6426368	C	T	3.99585e-06
1	rs9286971	G	A	0.000154598
1	rs7534281	T	C	-0.000109934
1	rs10915296	C	T	-0.000387524
1	rs10915297	C	T	-0.00420834
1	rs6664358	C	T	1.59908e-05
1	rs12411011	A	G	0.00181161
1	rs7522655	C	T	-0.000214755
1	rs6692780	T	C	-0.000254683
1	rs12029491	T	C	-0.000167451
1	rs12404173	T	C	0.00174789
1	rs12126932	T	C	0.00145426
1	rs10799145	G	T	0.000172567
1	rs12119864	C	T	0.00185126
1	rs6702660	A	G	-0.0107802
1	rs3101219	C	T	-0.00645503
1	rs3128678	A	G	-0.000264258
1	rs6426375	A	C	-5.35544e-05
1	rs10915303	G	A	0.000270442
1	rs6665175	T	C	-0.0019011
1	rs12757902	A	G	-0.000100239
1	rs12739724	A	G	0.000284227
1	rs6657381	T	C	0.00020635
1	rs1841241	G	A	0.000160905
1	rs2334268	T	C	0.000293552
1	rs1563791	C	A	-0.000246133
1	rs6679312	A	G	0.00126781
1	rs7365286	T	C	0.000409779
1	rs9426492	A	G	7.52846e-05
1	rs10737392	A	C	0.00235561
1	rs12725971	G	A	0.000187292
1	rs7367766	G	T	-0.000703489
1	rs6683624	T	C	0.00022461
1	rs12116428	T	C	3.2965e-05
1	rs1117325	T	C	0.000679874
1	rs1459754	T	C	-0.000188345
1	rs1380469	T	C	-0.000326435
1	rs10158288	C	T	-2.6497e-05
1	rs10915307	A	G	-0.000330229
1	rs12123277	A	C	-6.54788e-06
1	rs1380470	A	G	8.21095e-05
1	rs10915309	A	G	-6.32181e-05
1	rs9662885	T	G	0.00188613
1	rs10915310	G	A	-0.000255782
1	rs10915311	C	A	2.82918e-05
1	rs9286975	G	A	0.000188979
1	rs12047764	C	T	-0.000443448
1	rs10915315	G	A	0.000933057
1	rs6689504	G	T	0.000292127
1	rs10915317	C	T	5.61684e-05
1	rs2334259	G	A	-0.000583378
1	rs1459765	T	C	0.000195392
1	rs2169089	A	G	0.0012281
1	rs720318	A	G	0.000341262
1	rs1459763	G	A	-0.000474128
1	rs10915322	A	G	-0.000336152
1	rs1459761	G	A	-1.69873e-05
1	rs4949162	G	A	-0.000706086
1	rs12403444	G	A	-0.000871863
1	rs10915324	G	A	-0.000784397
1	rs1459760	G	A	0.000396178
1	rs10799157	A	C	-0.000550577
1	rs10915329	T	C	3.97335e-06
1	rs10915330	G	A	-0.000188112
1	rs1380472	G	A	0.000206209
1	rs1563792	G	A	0.000843979
1	rs6603832	A	G	9.84244e-05
1	rs922123	C	T	-0.000695451
1	rs10915336	A	G	0.00125334
1	rs11590026	A	G	0.00234702
1	rs3128687	G	T	0.00043054
1	rs3128689	C	A	0.00115869
1	rs10915341	G	T	-0.00083024
1	rs12047111	G	A	-0.00121446
1	rs2334263	C	T	-0.000385076
1	rs10799159	C	A	0.00014265
1	rs12120144	T	G	0.000814783
1	rs3101213	A	G	-0.000125295
1	rs2290849	T	C	0.00114893
1	rs12121092	T	G	0.000487686
1	rs3101225	C	A	0.000258999
1	rs1459766	T	G	-0.000207661
1	rs10733013	T	C	-0.0013355
1	rs2722784	C	A	0.000454049
1	rs2611423	C	A	0.00220736
1	rs6701939	T	C	0.000704168
1	rs10737396	T	C	-0.000369387
1	rs4949166	T	C	0.000115943
1	rs4313443	T	C	0.000180826
1	rs4356099	G	A	-0.0012349
1	rs2722793	G	T	-0.000198488
1	rs6674378	G	T	0.000101851
1	rs12756944	T	C	-0.00021486
1	rs17374719	G	A	9.59917e-05
1	rs6671889	A	C	0.0002553
1	rs10492924	A	G	-0.00122126
1	rs9439505	T	C	-0.000202489
1	rs16840020	T	C	0.000105952
1	rs10737397	A	C	-0.000170176
1	rs12409689	C	T	-0.000318213
1	rs12122020	T	C	0.0011491
1	rs10492925	C	T	0.000389853
1	rs9439506	G	A	0.000483385
1	rs10799172	T	C	-0.000799711
1	rs10799173	C	T	-0.00134171
1	rs6681359	C	T	-0.00124834
1	rs12743573	A	G	-0.00186462
1	rs9439509	G	A	0.000352991
1	rs4345839	A	G	-0.00018915
1	rs12025231	T	C	0.000796832
1	rs12121369	A	C	0.000260196
1	rs10753353	T	C	-0.000798171
1	rs12027352	T	C	0.000326243
1	rs10799174	A	G	-8.92924e-05
1	rs4512698	A	G	-0.000674268
1	rs6690311	A	G	3.26196e-06
1	rs6675995	G	A	0.000153946
1	rs11583683	T	C	-0.00127963
1	rs4076635	A	G	-0.000752983
1	rs4394703	C	A	0.000164856
1	rs6698702	T	C	0.00170247
1	rs6658613	G	A	0.00177576
1	rs7547229	T	C	-0.00107894
1	rs17366838	T	G	-0.000553805
1	rs6669501	T	C	-1.44689e-05
1	rs10492930	G	A	0.00209589
1	rs10915375	G	A	0.000183378
1	rs17375504	T	G	-0.000110903
1	rs12083008	C	T	1.66881e-05
1	rs10492933	A	G	0.00106538
1	rs2722782	T	C	0.000585153
1	rs2722786	A	G	0.000130071
1	rs2722787	T	C	0.00083804
1	rs12140099	G	A	-0.000562893
1	rs2883104	T	C	0.00249632
1	rs7549461	A	C	-0.000265431
1	rs16840190	T	C	0.00111937
1	rs938962	T	C	-0.000694156
1	rs12024316	G	A	0.000722247
1	rs677735	A	G	-4.10203e-05
1	rs4847562	C	T	0.000746563
1	rs586165	T	C	0.000199318
1	rs12026938	A	G	-0.000209688
1	rs551536	T	C	0.00023432
1	rs521430	T	C	0.000108776
1	rs6704207	T	C	0.000442172
1	rs571977	G	A	7.18231e-05
1	rs640254	G	A	-2.79596e-05
1	rs7534404	A	G	0.000287051
1	rs4465222	T	C	0.000478256
1	rs10915396	T	C	-0.000103723
1	rs580309	T	C	0.00246049
1	rs4475768	G	T	-0.000811567
1	rs670971	A	G	0.000549085
1	rs494046	T	C	-0.00127293
1	rs12089315	T	C	0.000597763
1	rs2945618	G	A	-0.000769324
1	rs632798	A	G	-0.000547577
1	rs630153	A	G	-3.40595e-05
1	rs17456252	C	T	-0.000157755
1	rs12139398	T	G	0.00157135
1	rs648378	G	A	-4.75353e-05
1	rs536995	T	C	-0.000104515
1	rs646542	C	A	6.63698e-05
1	rs2945621	C	T	-0.000215243
1	rs493993	T	C	-0.000226971
1	rs495765	G	A	-4.76919e-05
1	rs11808981	C	T	-3.89735e-05
1	rs598031	G	A	-0.000400103
1	rs584938	C	A	-0.000152249
1	rs583170	C	A	0.00012227
1	rs12732868	G	T	-0.00110876
1	rs12747870	T	C	-0.000826697
1	rs613882	A	G	-0.000209298
1	rs615185	A	G	-0.000564137
1	rs490606	A	G	-9.97442e-05
1	rs17457350	T	C	3.61611e-05
1	rs17423513	C	T	-0.000437739
1	rs10492935	G	A	-0.000545157
1	rs17423547	C	T	1.67682e-05
1	rs12141954	G	A	-0.000182954
1	rs604664	T	C	-0.000889502
1	rs560335	T	G	-0.0006152
1	rs561303	A	C	-0.000156169
1	rs478357	T	C	0.000476086
1	rs4417082	A	G	-0.000122588
1	rs10915406	A	G	0.000179473
1	rs7530063	C	T	6.52248e-05
1	rs7516132	A	G	8.7939e-05
1	rs4287614	G	A	-0.000463092
1	rs932789	G	A	2.85394e-06
1	rs912988	T	C	0.000616619
1	rs10799191	A	C	-0.000993175
1	rs9439550	C	A	0.000106533
1	rs912991	G	A	-0.000232473
1	rs11579000	G	A	-0.000214359
1	rs9439519	C	T	0.000889848
1	rs9439521	G	A	0.00140209
1	rs9439522	T	G	0.0017595
1	rs9439523	A	G	0.00289791
1	rs9439525	G	A	0.000863686
1	rs9439527	T	C	-0.000180726
1	rs4847571	A	G	0.00145852
1	rs12040942	C	A	0.000418511
1	rs4478820	A	G	0.000400857
1	rs9439563	G	A	9.4221e-05
1	rs5026665	G	A	0.000585871
1	rs2148210	G	A	0.00016903
1	rs4847569	T	C	0.00012834
1	rs6662148	C	T	0.000122973
1	rs4847565	A	G	2.98779e-05
1	rs9439530	T	C	-0.0014743
1	rs16840538	G	A	0.00107169
1	rs4847564	A	G	-1.97536e-05
1	rs11576325	T	C	-0.000200785
1	rs11576342	T	C	0.0003439
1	rs9439531	T	G	0.000549699
1	rs9439570	T	C	0.00252534
1	rs912993	G	A	-0.0014728
1	rs10799197	G	A	5.85649e-05
1	rs1326005	A	G	-5.65548e-06
1	rs4129058	C	T	0.00173671
1	rs11811497	G	A	-0.000462024
1	rs7364349	A	G	-0.00150939
1	rs7512133	A	G	-0.00038716
1	rs7525683	G	A	-0.000909564
1	rs6681674	C	T	-0.000958465
1	rs11583534	T	C	-0.00151886
1	rs11583605	A	C	0.000518873
1	rs11801594	T	C	0.00058658
1	rs34603599	A	G	0.00325663
1	rs11578764	G	A	-0.000161772
1	rs7368252	T	C	-0.000441971
1	rs7418357	A	G	0.000406836
1	rs7366321	C	T	-6.84135e-05
1	rs11576458	T	C	-0.000103942
1	rs6603835	C	A	0.000168993
1	rs11260646	G	A	-0.000556556
1	rs6688540	C	T	-0.000326025
1	rs3924260	C	A	-7.41009e-05
1	rs6603839	C	T	-0.00143925
1	rs2355	C	T	-0.000427256
1	rs3922826	G	T	-0.000305494
1	rs12735700	T	G	-0.00068983
1	rs10907211	A	C	0.0014349
1	rs10907214	A	G	-0.00210436
1	rs12562483	C	T	-0.000425989
1	rs12065301	G	A	0.00155653
1	rs11260694	T	C	0.000346322
1	rs2012852	C	A	-6.25446e-05
1	rs10796404	A	G	-3.52332e-05
1	rs17028069	T	C	-0.000803204
1	rs17345621	G	T	0.000140395
1	rs12030717	T	C	-0.0022257
1	rs12126301	T	C	-0.000366982
1	rs12120052	A	G	-0.000517876
1	rs10907219	T	C	-0.000295647
1	rs2071959	A	G	-0.000527647
1	rs10796408	G	A	-9.3027e-05
1	rs1573738	C	T	0.000287226
1	rs17028122	T	C	0.000280041
1	rs17028133	G	A	-9.0578e-05
1	rs9659669	G	A	3.70402e-06
1	rs12123786	G	A	0.000286005
1	rs916374	G	A	0.000436896
1	rs12128558	A	C	-7.43256e-05
1	rs10796400	G	A	-0.00037191
1	rs1967969	A	G	-0.000354661
1	rs959873	G	T	-0.000364742
1	rs10737109	G	A	-0.000138172
1	rs9787199	T	C	-0.000335009
1	rs2153900	A	G	0.000198751
1	rs9439610	C	T	0.000976782
1	rs11260640	A	G	0.000819074
1	rs1342691	A	G	-0.000186506
1	rs1009976	T	C	0.000786184
1	rs1418630	T	C	0.000550198
1	rs1578717	A	G	-8.54944e-05
1	rs7515958	G	A	0.000982105
1	rs2211417	A	C	0.000137558
1	rs1418632	T	C	8.48537e-07
1	rs12062988	G	A	-0.000389305
1	rs6687987	C	T	-0.000395441
1	rs6679096	C	A	0.000531493
1	rs6673119	C	T	0.000124209
1	rs4845835	A	C	8.51822e-05
1	rs10796403	C	T	-0.000462786
1	rs7522344	C	A	-0.000542697
1	rs11260649	T	C	-0.000976133
1	rs1775403	G	A	-0.00246054
1	rs1775404	C	T	-0.000685569
1	rs2226156	G	A	-0.000212146
1	rs11582317	A	G	-0.000894853
1	rs1775421	T	G	-0.000212582
1	rs1775420	C	T	-0.000281201
1	rs1818038	A	G	-0.000386194
1	rs12078796	T	C	0.000963784
1	rs1695645	C	T	0.000342337
1	rs4845803	G	A	-0.000246088
1	rs4845804	A	G	-0.000290979
1	rs10907200	T	C	6.62683e-05
1	rs12036552	A	G	-4.08472e-05
1	rs1775416	A	G	0.000263811
1	rs12407564	T	C	-0.000826936
1	rs7538946	T	C	-8.05746e-05
1	rs4845807	A	G	8.58063e-05
1	rs13376100	T	C	0.000235387
1	rs10907201	G	A	0.000485976
1	rs12139270	A	G	-0.000529183
1	rs950601	T	G	0.00044473
1	rs11811237	T	C	-0.000148555
1	rs770685	G	A	8.29217e-05
1	rs12116874	G	T	0.000110682
1	rs707583	C	A	0.000378035
1	rs707582	G	A	0.000648728
1	rs770718	T	C	2.62404e-05
1	rs11260662	T	G	0.000414359
1	rs1775395	T	C	6.77269e-05
1	rs10907205	A	G	-0.000243907
1	rs9439587	A	G	0.000384385
1	rs10157819	G	A	0.000703083
1	rs9439605	A	G	-0.000101124
1	rs12143743	T	G	0.000331093
1	rs17426290	T	C	-0.000552449
1	rs12145625	A	G	-0.000407728
1	rs1775401	C	T	-0.000139838
1	rs4845793	A	G	-6.01386e-05
1	rs770682	T	C	0.000849066
1	rs770683	A	G	-0.000268913
1	rs6663290	T	C	0.000257905
1	rs4845808	T	C	0.000270598
1	rs12119911	A	G	0.00172031
1	rs17426695	A	G	0.00103346
1	rs17028442	G	T	5.70617e-05
1	rs10492947	A	C	-2.73067e-05
1	rs6690868	C	T	0.000678966
1	rs17028491	A	G	0.000483931
1	rs4845811	T	C	0.00168494
1	rs17028511	G	A	0.000353836
1	rs12078062	A	C	-0.000397954
1	rs17467353	G	A	-0.000250056
1	rs17427125	A	C	-0.000245828
1	rs971816	A	C	-0.000178805
1	rs971814	A	G	8.89194e-05
1	rs1499396	C	T	2.91029e-05
1	rs6690488	A	G	-0.000322157
1	rs4845812	T	C	0.000185637
1	rs709184	A	G	0.00118713
1	rs707590	A	G	0.000310599
1	rs1775408	G	A	-0.000468365
1	rs11260671	C	T	-0.00081807
1	rs1763319	A	C	-0.000357676
1	rs1763321	T	C	-0.000122022
1	rs1695629	C	A	-0.000862972
1	rs1763322	A	G	-0.000413922
1	rs1695628	A	G	-0.000503745
1	rs1763323	T	G	-0.000459902
1	rs771073	T	C	-9.41139e-05
1	rs770721	A	G	4.8531e-06
1	rs770720	T	C	-0.000407327
1	rs12568323	A	G	-0.00184611
1	rs17427900	A	G	0.00215345
1	rs771071	A	G	-0.0004492
1	rs811284	T	G	-0.000153487
1	rs770701	G	A	-0.00231245
1	rs770702	C	T	0.00101942
1	rs770707	G	A	0.00121237
1	rs709189	G	A	0.000183871
1	rs709188	A	G	0.000353025
1	rs2649069	G	A	-2.65348e-05
1	rs770711	C	T	-0.00492099
1	rs2649071	G	A	-2.83019e-05
1	rs770713	A	G	-0.00313603
1	rs904532	A	G	0.00871532
1	rs2244632	A	G	0.0035139
1	rs10907212	A	G	-0.000571823
1	rs2649086	T	C	-0.000143972
1	rs2842258	G	A	0.000492403
1	rs2842257	G	A	0.00134154
1	rs2133496	A	G	0.00191763
1	rs2842244	C	T	0.000200307
1	rs17429690	A	G	0.000244772
1	rs7413085	C	T	0.000319419
1	rs4845818	A	G	0.000741794
1	rs7537497	T	C	8.28579e-06
1	rs6701947	A	G	0.00145392
1	rs9308476	C	A	0.000487443
1	rs9661839	T	C	0.000306785
1	rs11121039	T	C	-1.45958e-05
1	rs1698976	T	C	-0.000102201
1	rs1698973	T	C	-0.000247821
1	rs11590577	A	G	8.26726e-05
1	rs11579676	T	C	0.000566035
1	rs11590626	A	G	0.000165503
1	rs9729215	A	G	-0.000150519
1	rs525289	C	T	-0.000235077
1	rs1698980	A	G	-0.000686691
1	rs1624858	C	T	-0.000188263
1	rs4845825	A	C	0.000512989
1	rs1765719	G	T	0.000114019
1	rs506776	T	C	-0.00021784
1	rs472189	T	C	-0.000405963
1	rs1287616	C	T	0.000180732
1	rs548726	T	C	-0.00136604
1	rs522049	T	C	-0.000456163
1	rs12122008	A	G	0.00017455
1	rs11121600	A	C	0.000552838
1	rs12121542	C	A	0.000644165
1	rs11121648	T	G	-0.000175812
1	rs1287634	A	G	0.000466888
1	rs489933	T	C	0.000231624
1	rs12122894	A	G	0.00120295
1	rs12737596	C	T	0.000127853
1	rs555164	C	T	0.00127675
1	rs12122135	G	A	0.00110637
1	rs2297791	A	G	0.000498116
1	rs12405167	A	G	0.000234868
1	rs472651	T	C	-0.000769652
1	rs868162	T	C	0.000747839
1	rs868163	A	G	-1.12471e-05
1	rs1287638	C	T	3.12542e-05
1	rs1622955	T	C	0.000200155
1	rs3747992	A	G	0.000174099
1	rs3747990	T	C	0.000323585
1	rs3747988	C	A	8.08643e-06
1	rs11121915	T	G	-0.000388162
1	rs12079601	A	G	-0.000414092
1	rs4908559	A	G	-0.000543263
1	rs12735231	A	G	-3.98024e-05
1	rs10746504	T	C	-0.000684355
1	rs2282281	G	A	5.00047e-05
1	rs9729880	T	C	8.66515e-06
1	rs11122097	T	C	-4.38287e-05
1	rs11122098	C	T	0.000131468
1	rs12058375	A	C	0.000194165
1	rs12139627	A	G	6.33948e-05
1	rs12728066	A	G	0.000745358
1	rs11586334	C	T	-0.000322697
1	rs2312464	G	A	0.000945431
1	rs2134551	G	A	-0.000131253
1	rs11122125	G	A	0.000439034
1	rs12120967	T	C	0.000333273
1	rs571655	T	C	-0.00441851
1	rs3747987	T	C	-0.000435071
1	rs9628989	T	C	-0.000177063
1	rs9628990	T	G	-0.000290517
1	rs12123214	T	C	-0.000228631
1	rs12116997	A	G	0.000259389
1	rs6694744	A	G	3.94324e-05
1	rs11587302	A	G	5.64689e-05
1	rs7549324	A	G	0.000285778
1	rs7535806	A	G	-0.000139589
1	rs1011994	T	C	-0.000190768
1	rs11590436	T	G	0.00011361
1	rs11120805	G	A	0.000434522
1	rs12121044	G	A	0.000462578
1	rs11576617	T	C	0.000277849
1	rs2062784	C	T	-9.69563e-05
1	rs12033563	C	T	0.000293975
1	rs551207	C	T	0.000117612
1	rs6702707	C	T	0.000619055
1	rs6659420	G	A	-0.000323269
1	rs7555293	C	T	-6.40457e-06
1	rs12132390	T	C	0.000674906
1	rs2011197	C	T	0.000516329
1	rs875574	C	A	-9.55606e-05
1	rs12745395	A	G	0.000217566
1	rs2047811	T	G	0.000629839
1	rs11588889	C	A	-0.000413694
1	rs4908458	T	C	0.000667498
1	rs4068399	G	A	-0.000333592
1	rs10779685	T	C	3.0936e-05
1	rs2312049	C	T	-0.000406975
1	rs806104	G	A	-0.000366372
1	rs11120961	A	G	-0.000457788
1	rs812051	A	G	0.000842069
1	rs12142270	A	G	0.000714529
1	rs709207	T	C	0.000427555
1	rs806111	G	T	9.66315e-05
1	rs1295101	G	A	9.81443e-05
1	rs7524578	T	C	5.55949e-05
1	rs1295100	G	T	-0.000118068
1	rs7524865	A	G	-0.00040764
1	rs1295099	G	A	0.00172114
1	rs481762	G	A	-0.000125157
1	rs546526	T	C	-1.89898e-05
1	rs1295107	A	G	-2.36504e-05
1	rs10399600	G	T	5.90615e-05
1	rs1295105	T	C	0.000784648
1	rs10864321	A	G	3.53743e-05
1	rs1295103	T	G	0.000102266
1	rs10218823	T	G	-0.000232002
1	rs7552747	T	G	-0.000213328
1	rs1295094	A	G	0.00217607
1	rs1295087	A	G	0.000513508
1	rs4908494	A	G	-0.000275441
1	rs4908728	T	C	-0.000296507
1	rs1295085	A	G	4.83237e-05
1	rs756096	A	C	-0.000499078
1	rs6685332	A	G	-0.000353163
1	rs4908752	T	G	6.15161e-05
1	rs17029103	G	A	0.000322211
1	rs4908757	G	A	0.000181162
1	rs6679367	T	C	-9.88913e-05
1	rs3789543	T	G	-0.00234965
1	rs1535033	A	G	0.00221449
1	rs11121187	T	C	0.000219256
1	rs3789541	A	G	-0.000869058
1	rs12741018	G	A	0.000162588
1	rs3789531	A	G	0.000470775
1	rs2273042	A	G	0.00157153
1	rs3789530	T	C	0.000994532
1	rs3789529	G	A	0.000449591
1	rs3810993	G	A	0.000832165
1	rs3810991	T	C	-0.000186959
1	rs3810990	T	C	-0.00022663
1	rs12037962	A	G	-0.000239676
1	rs3810989	C	T	0.000846089
1	rs1883768	T	C	-0.00126906
1	rs2281303	T	C	-0.000419269
1	rs2785580	A	G	-0.000456233
1	rs1883767	A	G	0.000402133
1	rs2843494	C	T	-0.000495607
1	rs6703057	T	C	-0.000944911
1	rs17029184	T	C	-0.00229562
1	rs7523555	A	G	0.00073567
1	rs2273032	A	G	1.62527e-05
1	rs17436816	A	G	0.000168688
1	rs1883603	A	G	-0.0127646
1	rs2247392	T	C	0.000322355
1	rs3789524	G	A	0.000717237
1	rs3827723	G	A	0.000244906
1	rs10864433	A	G	0.000136349
1	rs4908864	T	C	-0.000158389
1	rs12070308	T	C	0.000592191
1	rs709208	G	A	0.00123771
1	rs4908541	G	A	0.000526163
1	rs10779736	A	G	0.000392732
1	rs12408527	C	T	0.00065771
1	rs12240078	C	T	0.00384789
1	rs6577565	T	C	0.000485208
1	rs6577566	C	T	0.000436083
1	rs1043971	A	G	-0.000790224
1	rs11590458	T	C	0.00354377
1	rs11121534	C	T	0.00214872
1	rs6703384	A	G	0.000945286
1	rs4908543	T	C	0.000370075
1	rs4908872	C	T	0.000434801
1	rs4908874	A	G	0.000133779
1	rs3789512	C	T	0.000256218
1	rs3789506	A	G	-0.00364117
1	rs10489535	A	G	0.000267103
1	rs12404358	A	G	0.000296151
1	rs6692407	A	G	1.97676e-05
1	rs7528683	A	G	7.92669e-05
1	rs11121611	G	T	-0.000707032
1	rs4908877	A	G	-1.90687e-06
1	rs4908880	A	G	0.000674124
1	rs4908881	A	G	0.000370518
1	rs17029376	G	A	0.000389621
1	rs3827718	A	G	0.00486871
1	rs9662106	T	C	-0.00015198
1	rs3789465	A	G	0.00258155
1	rs4908547	C	T	-0.000756022
1	rs7524775	G	A	-0.000350147
1	rs17026985	A	G	0.00180003
1	rs3791184	T	C	0.000633272
1	rs12078257	C	T	0.000379556
1	rs932402	A	G	-3.77371e-05
1	rs12074379	T	G	0.000721156
1	rs3138159	A	C	-0.000153183
1	rs11806429	T	C	-7.90707e-05
1	rs737243	C	T	-0.000258378
1	rs4908553	G	A	0.00190335
1	rs4908554	T	C	0.00140806
1	rs3935435	A	G	1.95984e-05
1	rs4243830	C	T	0.000633525
1	rs12046229	T	C	0.000232874
1	rs11809957	A	C	-0.00127888
1	rs11122083	A	G	0.000128927
1	rs10864625	A	G	0.00127679
1	rs12041318	C	T	-0.000271238
1	rs11122100	C	T	-0.000293309
1	rs4908932	T	G	-0.000239094
1	rs731024	A	G	0.000369262
1	rs6682920	A	G	0.000208217
1	rs2229330	G	T	2.96941e-05
1	rs17029628	C	T	0.00442362
1	rs201171	A	G	0.000157123
1	rs1556036	T	C	2.62244e-05
1	rs2232463	T	C	-0.000451812
1	rs7521134	T	C	0.000102911
1	rs4587589	T	C	1.98553e-05
1	rs35070405	C	T	0.00032858
1	rs6678681	A	G	-0.000105023
1	rs12028517	A	C	2.77682e-05
1	rs9660507	T	C	2.41941e-05
1	rs481771	T	C	-0.000176683
1	rs11583755	C	A	5.58613e-05
1	rs10779795	G	A	-9.6581e-05
1	rs2072948	T	C	-0.000372909
1	rs12034227	C	A	-0.000429951
1	rs3747994	C	T	-0.000147776
1	rs14057	A	G	2.35748e-05
1	rs12127219	C	A	-0.000132122
1	rs11122109	A	G	-8.24168e-06
1	rs12079872	G	A	-4.80206e-05
1	rs742394	A	G	-0.000105944
1	rs12727844	G	A	-6.13406e-05
1	rs1043681	C	T	3.74184e-05
1	rs10523	A	G	5.42341e-05
1	rs11892	T	G	-0.000540915
1	rs6577583	A	G	-0.000132153
1	rs200448	T	C	0.000373606
1	rs200447	T	C	0.00012563
1	rs200458	A	G	0.000396615
1	rs200457	G	A	-8.13041e-05
1	rs200456	A	G	0.000197804
1	rs12137794	T	C	-0.000554414
1	rs7549198	C	T	-0.000313185
1	rs17365584	T	C	-0.00438541
1	rs2235564	T	C	0.000170017
1	rs200440	A	G	-0.000128713
1	rs6577584	G	T	0.000288195
1	rs2281190	A	C	6.23026e-05
1	rs6659873	G	T	-9.10565e-05
1	rs2235563	C	T	5.78693e-05
1	rs11122115	T	C	0.000436701
1	rs200449	G	A	0.000307941
1	rs2294528	A	G	-0.000522422
1	rs201151	G	A	0.000367859
1	rs3789572	T	G	0.000167053
1	rs201166	A	G	0.000499425
1	rs156985	T	C	0.00049584
1	rs12126058	T	C	-5.7661e-05
1	rs200444	A	G	0.000156008
1	rs156989	G	A	0.000180191
1	rs156987	A	C	-5.13439e-06
1	rs156984	A	C	9.95737e-05
1	rs3827729	A	G	-0.000183492
1	rs429383	A	G	0.000102381
1	rs278017	G	A	0.000544545
1	rs278020	T	C	0.000241214
1	rs278021	T	C	5.44632e-05
1	rs399242	C	T	-0.000352804
1	rs11122119	A	C	-0.000258286
1	rs277670	T	C	0.000435708
1	rs277671	A	C	-0.000227496
1	rs277672	G	T	8.02802e-06
1	rs546126	C	T	0.000906234
1	rs277678	T	C	-0.000667575
1	rs277679	T	C	0.00112572
1	rs202577	A	G	0.00030963
1	rs277681	C	A	-0.000360135
1	rs277682	T	C	-0.000460933
1	rs11590169	G	A	-0.000751057
1	rs11122122	A	G	0.000342494
1	rs447558	T	C	0.000204387
1	rs449250	G	A	0.000179282
1	rs2134318	C	T	0.000151882
1	rs12724107	T	G	0.00023952
1	rs12065191	C	T	0.000554384
1	rs11122135	A	G	0.000122639
1	rs277665	T	C	-0.000299994
1	rs12069069	A	G	7.8034e-05
1	rs378930	A	G	-2.74641e-05
1	rs406619	T	C	-0.00064804
1	rs11122141	A	G	0.000569797
1	rs1475635	G	A	0.00261356
1	rs11122143	A	G	0.00330527
1	rs11122144	A	G	1.5706e-05
1	rs11122146	C	T	4.28265e-05
1	rs17029843	C	A	0.000739087
1	rs10864639	T	G	0.000162598
1	rs1542899	G	A	0.000992379
1	rs12059518	G	A	0.00129811
1	rs12070784	C	T	0.00246333
1	rs12735232	C	T	0.000172789
1	rs659459	C	T	-2.96916e-05
1	rs629196	A	G	-0.000627338
1	rs17029909	G	A	0.000482635
1	rs623974	G	A	0.000444616
1	rs12088027	C	T	0.00100601
1	rs17441375	C	A	0.000345698
1	rs811400	G	A	-0.000647065
1	rs11578279	T	G	-5.29972e-05
1	rs12023462	G	A	0.00133469
1	rs4908425	A	G	0.000527197
1	rs12058103	G	A	0.000636283
1	rs4908570	A	G	-0.000424133
1	rs11582310	A	G	0.000164035
1	rs17441830	G	A	0.000158688
1	rs11120779	G	A	7.17602e-05
1	rs1972306	C	T	0.000337543
1	rs12406288	A	G	0.000164981
1	rs17029963	C	T	0.00024413
1	rs6657847	T	C	0.000918216
1	rs6688732	A	G	0.000224244
1	rs7546903	G	A	-2.81514e-05
1	rs2063313	G	A	0.000190928
1	rs10492951	G	A	0.000266169
1	rs6655933	A	G	0.00142521
1	rs10399866	A	G	0.000537875
1	rs3810982	T	C	0.000625199
1	rs1876848	A	G	0.000761714
1	rs17030041	T	C	0.00165129
1	rs17030044	C	T	0.000447136
1	rs6691442	G	A	-0.00103504
1	rs12132296	A	C	0.000959673
1	rs6577393	A	G	-0.000246107
1	rs17495634	A	G	-0.000736606
1	rs11586867	C	T	-0.000627605
1	rs4908427	G	A	-0.000330922
1	rs4908428	A	G	-0.000114752
1	rs1892261	A	C	-0.00645444
1	rs12751613	C	A	0.000266441
1	rs12122806	C	T	-5.60953e-05
1	rs867389	G	A	-0.000166854
1	rs4908574	G	A	-0.000658766
1	rs2898917	T	C	0.00199191
1	rs2412219	T	C	-7.30591e-05
1	rs41447147	G	A	0.000159945
1	rs7519035	A	G	-0.000443944
1	rs6577395	C	T	-6.45517e-05
1	rs12043429	T	C	0.000361914
1	rs11586158	A	G	-0.000676368
1	rs4908575	C	T	-0.000693358
1	rs12134815	A	G	-0.000348541
1	rs7554752	A	G	-0.000329496
1	rs10864255	T	C	-0.00033136
1	rs884736	T	C	-0.000136154
1	rs12726405	T	C	0.000907486
1	rs7539029	T	C	-0.000319878
1	rs11120797	G	A	-0.000516437
1	rs1013248	G	T	-0.000485011
1	rs11120799	A	G	0.000248214
1	rs17030082	A	G	-0.000485263
1	rs6679134	G	A	-0.00014251
1	rs6701312	C	T	0.000197441
1	rs6698901	G	A	-0.000160952
1	rs1317017	A	G	1.31179e-05
1	rs12128446	C	T	0.002712
1	rs12043302	T	C	-0.00473083
1	rs10128022	C	T	-0.00102918
1	rs17030127	T	C	0.00068648
1	rs17030129	A	G	0.00132214
1	rs7525119	T	C	-3.30693e-05
1	rs6674104	A	C	0.00137112
1	rs4908432	A	G	0.000194858
1	rs7513507	A	G	-0.000466895
1	rs11588097	G	A	-0.000165224
1	rs6656639	C	T	0.00017847
1	rs7543531	T	C	0.000569343
1	rs6665293	T	C	0.000176819
1	rs6690584	G	T	0.000471631
1	rs11809898	A	G	-0.00134769
1	rs17030152	C	T	4.66885e-06
1	rs11120820	A	G	-5.45716e-05
1	rs11588846	G	A	0.000251496
1	rs4243823	A	G	-0.000129485
1	rs10864266	T	C	0.000119899
1	rs3986512	C	T	3.41087e-05
1	rs12048981	C	T	-1.03461e-05
1	rs4908588	T	C	4.98837e-05
1	rs7553111	T	C	-0.00226125
1	rs12728534	C	T	2.98463e-05
1	rs6686587	G	A	-0.00021169
1	rs7524998	A	G	-8.0305e-05
1	rs4074964	G	A	6.20486e-05
1	rs12025462	G	A	0.000410356
1	rs11580005	A	G	0.000291184
1	rs10746466	T	C	-0.000200374
1	rs4908591	A	G	0.000301564
1	rs12564136	T	C	-0.000350027
1	rs6577410	T	C	-0.000386785
1	rs4378229	T	C	-0.000179681
1	rs6700922	A	G	0.000291028
1	rs6690314	A	G	-8.96498e-05
1	rs7552540	A	G	-0.000885249
1	rs7553100	A	G	-0.000327468
1	rs7414485	A	G	-0.000132761
1	rs4553221	A	G	6.0643e-05
1	rs7522545	T	C	-0.000455788
1	rs7536178	A	G	0.000552677
1	rs6577412	G	A	-0.000247952
1	rs11584416	G	A	-0.000612767
1	rs4908597	T	G	0.000233048
1	rs11120831	G	A	0.000187957
1	rs9434824	A	G	-0.000182656
1	rs17345754	C	T	-0.000303517
1	rs11120837	C	T	-0.00187225
1	rs2187901	C	T	-0.000333731
1	rs1009113	A	G	0.00135048
1	rs9434459	T	C	5.20426e-05
1	rs9434833	T	C	0.000351541
1	rs7511741	G	A	0.00131271
1	rs9434834	C	T	0.000140658
1	rs7544611	T	C	-0.00047496
1	rs2071918	T	C	0.000191921
1	rs12070592	T	C	8.4424e-05
1	rs10864275	G	A	-0.00219344
1	rs10864276	G	A	-0.00205693
1	rs1010806	A	G	-5.47013e-05
1	rs4908440	C	T	0.000256031
1	rs10779674	T	C	0.000403211
1	rs17349901	C	T	0.000424356
1	rs7528710	A	G	0.000916926
1	rs17030322	T	C	-0.00029077
1	rs7527268	C	T	-0.000634395
1	rs9434845	C	T	-0.000207139
1	rs7532024	T	C	-6.30858e-05
1	rs4908443	T	C	0.000377615
1	rs10779675	C	A	-0.000586505
1	rs6656160	G	A	0.000413047
1	rs4460663	G	A	0.000697631
1	rs6698911	C	T	-0.000615763
1	rs12032971	G	A	0.000338606
1	rs4908600	T	C	-0.000420258
1	rs12090163	C	T	0.000143744
1	rs4908601	G	A	0.000186881
1	rs970973	T	C	0.000890004
1	rs1894647	T	C	-0.00109495
1	rs11587739	G	A	9.80919e-05
1	rs9434482	T	G	0.00199506
1	rs7527889	T	C	7.93703e-05
1	rs13376128	T	G	-4.67453e-05
1	rs4908602	A	G	0.000720189
1	rs6667429	T	C	-0.00124312
1	rs6577416	G	T	-0.00109583
1	rs6680365	A	G	0.000305025
1	rs4418630	G	A	0.000129605
1	rs4908445	G	A	-0.000489548
1	rs4908605	T	G	-0.00015268
1	rs4908446	C	T	-0.00143366
1	rs11120876	T	C	0.000146019
1	rs11581497	C	T	0.000529095
1	rs2097524	C	A	0.000701287
1	rs4908448	C	T	0.000230156
1	rs4908607	T	C	-1.69703e-06
1	rs1304711	A	C	0.000139827
1	rs1304712	C	T	-0.000139132
1	rs2157499	G	A	-5.77142e-05
1	rs7514988	G	A	0.000203119
1	rs916393	T	C	-7.18358e-05
1	rs12035586	T	C	0.000370563
1	rs12144179	A	G	0.00285658
1	rs12144375	C	T	0.00215679
1	rs4908610	C	A	0.00019056
1	rs1476047	C	T	0.000214711
1	rs4908611	G	A	0.000581018
1	rs11578746	G	A	0.00022579
1	rs7544004	T	G	0.000452988
1	rs6577428	T	C	0.00158375
1	rs12028181	T	C	-2.68565e-05
1	rs7512599	G	A	-0.000392238
1	rs7549870	T	C	-1.7841e-05
1	rs7547519	A	G	-0.000232544
1	rs9988463	C	T	-9.76812e-06
1	rs6698548	A	G	-0.000197496
1	rs6661170	G	A	9.40762e-05
1	rs10864289	T	C	-1.22558e-05
1	rs11120887	C	T	-0.000143396
1	rs11120889	C	T	0.000346968
1	rs11120890	C	T	0.000320504
1	rs11583129	A	G	0.000918513
1	rs1034453	A	C	-0.000328683
1	rs7517429	A	G	-0.000988244
1	rs10864290	G	A	-6.69775e-05
1	rs12043571	C	T	-0.000951027
1	rs10864291	T	C	-0.00122292
1	rs2412148	T	C	-0.00281966
1	rs2412147	A	G	0.000461343
1	rs7528998	T	C	-0.00192018
1	rs7539551	G	A	0.000188322
1	rs6577433	A	G	0.000679937
1	rs12409413	C	T	0.000122366
1	rs2001142	T	C	0.000284649
1	rs4908453	C	T	0.000318395
1	rs1894654	C	T	-6.71401e-06
1	rs6577435	A	C	0.000150331
1	rs2071924	A	G	0.00169375
1	rs17350193	T	C	-0.00416596
1	rs6662782	G	A	0.00531108
1	rs11120896	A	G	0.000409088
1	rs9660884	A	G	4.48587e-06
1	rs12410983	G	A	-0.00136987
1	rs10489142	G	A	-0.000266086
1	rs17346094	G	A	-0.00288786
1	rs12128469	T	C	-0.000183341
1	rs12402763	A	G	-0.000743808
1	rs2001143	C	T	0.00044427
1	rs12563394	G	A	-0.000197053
1	rs12134803	T	C	-0.000361681
1	rs2301461	T	C	2.51777e-05
1	rs10864295	G	A	0.000204384
1	rs1029322	T	C	8.76523e-05
1	rs705680	T	C	-0.000440255
1	rs845246	T	C	0.000352543
1	rs845245	A	G	-0.000135199
1	rs845242	T	C	3.72097e-05
1	rs845241	C	T	-1.33711e-05
1	rs845240	T	C	4.90961e-05
1	rs845238	T	G	-8.00541e-05
1	rs845237	A	G	-0.000386087
1	rs4908624	T	C	-6.45532e-05
[truncated: 721,169+ more rows]
